# Supplementary material for: The miRNA–mRNA Networks Involving Abnormal Energy and Hormone Metabolisms Restrict Tillering in a Wheat Mutant dmc
Source: Int J Mol Sci. 2019 Sep 17;20(18):4586. doi: 10.3390/ijms20184586 (PMC6770018; doi:10.3390/ijms20184586)
Supplement: Supplementary file 1 [file ijms-20-04586-s001.zip › Supplementary Files/All tables.xlsx]

## Sheet: TableS1
Table S1 Statistic data of the small RNA sequencing
Samples	Raw reads	Low quality	Containing ‘N' reads	Length < 18	Length > 30	Clean reads	Q30 (%)
S1	21533729	0	479	801700	1808885	18922665	98.43
S2	23646281	0	577	4656171	696157	18293376	98.56
S3	21325455	0	466	4423785	631303	16269901	98.41
S4	20272886	0	450	1268596	1129702	17874138	98.52
S5	25720978	0	569	2192774	1387519	22140116	98.56
S6	27891138	0	628	4863262	1128124	21899124	98.51
S1, S2, S3: mutant dmc; S4, S5, S6: Guomai 301 (WT).

## Sheet: TableS2
Table S2 Small RNA classification
Samples	Total	rRNA	scRNA	snRNA	snoRNA	tRNA	Repbase	Unannotated
S1	18,922,665 (100.00%)	5,883,676 (31.09%)	0 (0.00%)	1 (0.00%)	9,192 (0.05%)	243,402 (1.29%)	108,604 (0.57%)	12,677,790 (67.00%)
S2	18,293,376 (100.00%)	6,140,040 (33.56%)	0 (0.00%)	1 (0.00%)	13,032 (0.07%)	274,080 (1.5%)	108,566 (0.59%)	11,757,657 (64.28%)
S3	16,269,901 (100.00%)	4,690,240 (28.83%)	0 (0.00%)	0 (0.00%)	9,816 (0.06%)	278,711 (1.71%)	108,822 (0.67%)	11,182,312 (68.73%)
S4	17,874,138 (100.00%)	4,831,499 (27.03%)	0 (0.00%)	0 (0.00%)	7,518 (0.04%)	182,892 (1.02%)	124,550 (0.70%)	12,727,679 (71.21%)
S5	22,140,116 (100.00%)	5,879,491 (26.56%)	0 (0.00%)	0 (0.00%)	12,366 (0.06%)	317,161 (1.43%)	170,878 (0.77%)	15,760,220 (71.18%)
S6	21,899,124 (100.00%)	7,649,010 (34.93%)	0 (0.00%)	0 (0.00%)	16,576 (0.08%)	437,242 (2.00%)	125,111 (0.57%)	13,671,185 (62.42%)
S1, S2, S3: mutant dmc; S4, S5, S6: Guomai 301 (WT).

## Sheet: TableS3
Table S3 MiRNA family analysis
Identified miRNAs	Abbreviation	Family
unconservative_TGACv1_scaffold_645157_U_42149	novel-42149	MIR1024		MIR1024
tae-miR1120b-3p	tae-miR1120b-3p	MIR1120		MIR1120
tae-miR1120c-5p	tae-miR1120c-5p	MIR1120		MIR1122
tae-miR1122c-3p	tae-miR1122c-3p	MIR1120		MIR1220
tae-miR1137a	tae-miR1137a	MIR1120		MIR1311
tae-miR1137b-5p	tae-miR1137b-5p	MIR1120		MIR1319
unconservative_TGACv1_scaffold_571802_7AS_44076	novel-44076	MIR1120		MIR1509
unconservative_TGACv1_scaffold_641324_U_9030	novel-9030	MIR1120		MIR156
tae-miR1127b-3p	tae-miR1127b-3p	MIR1122		MIR159
tae-miR1135	tae-miR1135	MIR1122		MIR160
tae-miR1136	tae-miR1136	MIR1122		MIR164
unconservative_TGACv1_scaffold_049968_1BS_20291	novel-20291	MIR1122		MIR166
unconservative_TGACv1_scaffold_321775_4BL_32007	novel-32007	MIR1122		MIR167_1
unconservative_TGACv1_scaffold_345316_4DL_43057	novel-43057	MIR1122		MIR168
unconservative_TGACv1_scaffold_404938_5BL_12560	novel-12560	MIR1220		MIR169_5
unconservative_TGACv1_scaffold_193821_3AL_7870	novel-7870	MIR1311		MIR171_1
unconservative_TGACv1_scaffold_131330_2BL_29321	novel-29321	MIR1319		MIR171_2
unconservative_TGACv1_scaffold_131330_2BL_29322	novel-29322	MIR1319		MIR172
unconservative_TGACv1_scaffold_132941_2BL_42942	novel-42942	MIR1319		MIR1862
unconservative_TGACv1_scaffold_485949_6AS_22726	novel-22726	MIR1319		MIR1878
unconservative_TGACv1_scaffold_556755_7AL_18156	novel-18156	MIR1319		MIR2111
unconservative_TGACv1_scaffold_157933_2DL_4316	novel-4316	MIR1509		MIR2119
tae-miR9675-3p	tae-miR9675-3p	MIR156		MIR2275
unconservative_TGACv1_scaffold_092915_2AL_1428	novel-1428	MIR156		MIR2619
unconservative_TGACv1_scaffold_129326_2BL_930	novel-930	MIR156		MIR3440
unconservative_TGACv1_scaffold_159324_2DL_28859	novel-28859	MIR156		MIR393
unconservative_TGACv1_scaffold_470857_6AL_392	novel-392	MIR156		MIR394
unconservative_TGACv1_scaffold_500031_6BL_13090	novel-13090	MIR156		MIR395
unconservative_TGACv1_scaffold_527033_6DL_25050	novel-25050	MIR156		MIR396
tae-miR159a	tae-miR159a	MIR159		MIR397
tae-miR319	tae-miR319	MIR159		MIR398
unconservative_TGACv1_scaffold_195899_3AL_34593	novel-34593	MIR159		MIR398_2
unconservative_TGACv1_scaffold_211326_3AS_23249	novel-23249	MIR159		MIR399
unconservative_TGACv1_scaffold_212807_3AS_40773	novel-40773	MIR159		MIR403
unconservative_TGACv1_scaffold_222928_3B_19446	novel-19446	MIR159		MIR408
unconservative_TGACv1_scaffold_256071_3DL_46939	novel-46939	MIR159		MIR4348
unconservative_TGACv1_scaffold_271473_3DS_1736	novel-1736	MIR159		MIR477
unconservative_TGACv1_scaffold_271473_3DS_1737	novel-1737	MIR159		MIR482
unconservative_TGACv1_scaffold_273008_3DS_37361	novel-37361	MIR159		MIR5048
unconservative_TGACv1_scaffold_556073_7AL_3380	novel-3380	MIR159		MIR5050
unconservative_TGACv1_scaffold_556073_7AL_3381	novel-3381	MIR159		MIR5062
tae-miR160	tae-miR160	MIR160		MIR5067
unconservative_TGACv1_scaffold_556028_7AL_1945	novel-1945	MIR160		MIR5070
unconservative_TGACv1_scaffold_577269_7BL_9908	novel-9908	MIR160		MIR5143
unconservative_TGACv1_scaffold_603292_7DL_23473	novel-23473	MIR160		MIR5167
tae-miR164	tae-miR164	MIR164		MIR5200
unconservative_TGACv1_scaffold_112954_2AS_21513	novel-21513	MIR164		MIR5269
unconservative_TGACv1_scaffold_146607_2BS_16950	novel-16950	MIR164		MIR5272
unconservative_TGACv1_scaffold_177846_2DS_23520	novel-23520	MIR164		MIR5303
unconservative_TGACv1_scaffold_472901_6AL_36770	novel-36770	MIR164		MIR5387
unconservative_TGACv1_scaffold_499936_6BL_11485	novel-11485	MIR164		MIR5568
unconservative_TGACv1_scaffold_527610_6DL_33712	novel-33712	MIR164		MIR5770
unconservative_TGACv1_scaffold_001121_1AL_23719	novel-23719	MIR166		MIR6140
unconservative_TGACv1_scaffold_001121_1AL_23720	novel-23720	MIR166		MIR6158
unconservative_TGACv1_scaffold_003519_1AL_42734	novel-42734	MIR166		MIR6201
unconservative_TGACv1_scaffold_061115_1DL_5457	novel-5457	MIR166		MIR6267
unconservative_TGACv1_scaffold_146503_2BS_14725	novel-14725	MIR166		MIR7120
unconservative_TGACv1_scaffold_220651_3B_663	novel-663	MIR166		MIR7484
unconservative_TGACv1_scaffold_306461_4AS_9555	novel-9555	MIR166		MIR7492
unconservative_TGACv1_scaffold_306461_4AS_9556	novel-9556	MIR166		MIR773
unconservative_TGACv1_scaffold_321618_4BL_29151	novel-29151	MIR166		MIR7757
unconservative_TGACv1_scaffold_342378_4DL_941	novel-941	MIR166		MIR7807
unconservative_TGACv1_scaffold_342816_4DL_13843	novel-13843	MIR166		MIR8139
unconservative_TGACv1_scaffold_374902_5AL_19470	novel-19470	MIR166		MIR8167
unconservative_TGACv1_scaffold_375786_5AL_28724	novel-28724	MIR166		MIR818
unconservative_TGACv1_scaffold_404663_5BL_9270	novel-9270	MIR166		MIR823
unconservative_TGACv1_scaffold_433043_5DL_7689	novel-7689	MIR166		MIR841
unconservative_TGACv1_scaffold_433196_5DL_11954	novel-11954	MIR166		MIR856
unconservative_TGACv1_scaffold_471461_6AL_16680	novel-16680	MIR166		MIR860
unconservative_TGACv1_scaffold_513365_6BS_7708	novel-7708	MIR166		MIR862_2
unconservative_TGACv1_scaffold_528051_6DL_38510	novel-38510	MIR166		MIR8654
unconservative_TGACv1_scaffold_528051_6DL_38511	novel-38511	MIR166		MIR8663
unconservative_TGACv1_scaffold_528051_6DL_38512	novel-38512	MIR166		MIR869
unconservative_TGACv1_scaffold_579817_7BL_39362	novel-39362	MIR166		MIR8721
unconservative_TGACv1_scaffold_603069_7DL_19186	novel-19186	MIR166		MIR8781
unconservative_TGACv1_scaffold_640727_U_549	novel-549	MIR166		MIR902
unconservative_TGACv1_scaffold_641052_U_4740	novel-4740	MIR166		MIR9654
unconservative_TGACv1_scaffold_641468_U_10699	novel-10699	MIR166		MIR9657
unconservative_TGACv1_scaffold_641468_U_10700	novel-10700	MIR166		MIR9662
tae-miR167a	tae-miR167a	MIR167_1		MIR9666
tae-miR167c-5p	tae-miR167c-5p	MIR167_1		MIR9672
unconservative_TGACv1_scaffold_342984_4DL_17596	novel-17596	MIR167_1		MIR9674
unconservative_TGACv1_scaffold_342984_4DL_17597	novel-17597	MIR167_1		MIR9677
unconservative_TGACv1_scaffold_375111_5AL_21803	novel-21803	MIR167_1		MIR9772
unconservative_TGACv1_scaffold_393653_5AS_31210	novel-31210	MIR167_1		MIR9776
unconservative_TGACv1_scaffold_393653_5AS_31212	novel-31212	MIR167_1		MIR9863
unconservative_TGACv1_scaffold_405827_5BL_23751	novel-23751	MIR167_1
unconservative_TGACv1_scaffold_423352_5BS_7652	novel-7652	MIR167_1
unconservative_TGACv1_scaffold_423352_5BS_7654	novel-7654	MIR167_1
unconservative_TGACv1_scaffold_434807_5DL_33641	novel-33641	MIR167_1
unconservative_TGACv1_scaffold_457139_5DS_28761	novel-28761	MIR167_1
unconservative_TGACv1_scaffold_457139_5DS_28763	novel-28763	MIR167_1
unconservative_TGACv1_scaffold_513647_6BS_13884	novel-13884	MIR168
unconservative_TGACv1_scaffold_003065_1AL_40781	novel-40781	MIR169_5
tae-miR171a	tae-miR171a	MIR171_1
tae-miR171b	tae-miR171b	MIR171_1
unconservative_TGACv1_scaffold_031580_1BL_21297	novel-21297	MIR171_1
unconservative_TGACv1_scaffold_062136_1DL_27686	novel-27686	MIR171_1
unconservative_TGACv1_scaffold_556705_7AL_17345	novel-17345	MIR171_1
unconservative_TGACv1_scaffold_580550_7BL_43450	novel-43450	MIR171_1
unconservative_TGACv1_scaffold_603939_7DL_32520	novel-32520	MIR171_1
unconservative_TGACv1_scaffold_096224_2AL_39833	novel-39833	MIR171_2
unconservative_TGACv1_scaffold_130258_2BL_15531	novel-15531	MIR171_2
unconservative_TGACv1_scaffold_158100_2DL_10301	novel-10301	MIR171_2
unconservative_TGACv1_scaffold_194247_3AL_15232	novel-15232	MIR172
unconservative_TGACv1_scaffold_221563_3B_8524	novel-8524	MIR172
unconservative_TGACv1_scaffold_222676_3B_17420	novel-17420	MIR172
unconservative_TGACv1_scaffold_249223_3DL_9593	novel-9593	MIR172
unconservative_TGACv1_scaffold_500564_6BL_22254	novel-22254	MIR172
unconservative_TGACv1_scaffold_526392_6DL_7666	novel-7666	MIR172
unconservative_TGACv1_scaffold_080154_1DS_7194	novel-7194	MIR1862
unconservative_TGACv1_scaffold_179868_2DS_44189	novel-44189	MIR1862
unconservative_TGACv1_scaffold_404709_5BL_9793	novel-9793	MIR1878
unconservative_TGACv1_scaffold_434534_5DL_31219	novel-31219	MIR1878
unconservative_TGACv1_scaffold_457007_5DS_25567	novel-25567	MIR2111
unconservative_TGACv1_scaffold_423541_5BS_14625	novel-14625	MIR2119
tae-miR2275-3p	tae-miR2275-3p	MIR2275
unconservative_TGACv1_scaffold_019078_1AS_6804	novel-6804	MIR2619
unconservative_TGACv1_scaffold_591844_7BS_1831	novel-1831	MIR3440
unconservative_TGACv1_scaffold_094080_2AL_21897	novel-21897	MIR393
unconservative_TGACv1_scaffold_129339_2BL_1126	novel-1126	MIR393
unconservative_TGACv1_scaffold_225634_3B_36407	novel-36407	MIR393
unconservative_TGACv1_scaffold_641641_U_12657	novel-12657	MIR393
unconservative_TGACv1_scaffold_474043_6AL_43874	novel-43874	MIR394
unconservative_TGACv1_scaffold_474043_6AL_43875	novel-43875	MIR394
unconservative_TGACv1_scaffold_502067_6BL_39342	novel-39342	MIR394
unconservative_TGACv1_scaffold_502067_6BL_39343	novel-39343	MIR394
unconservative_TGACv1_scaffold_527682_6DL_34573	novel-34573	MIR394
tae-miR395a	tae-miR395a	MIR395
tae-miR395b	tae-miR395b	MIR395
unconservative_TGACv1_scaffold_405330_5BL_17966	novel-17966	MIR395
unconservative_TGACv1_scaffold_526999_6DL_24353	novel-24353	MIR395
unconservative_TGACv1_scaffold_557838_7AL_33031	novel-33031	MIR395
unconservative_TGACv1_scaffold_471815_6AL_23239	novel-23239	MIR396
unconservative_TGACv1_scaffold_474333_6AL_44801	novel-44801	MIR396
unconservative_TGACv1_scaffold_500690_6BL_24049	novel-24049	MIR396
unconservative_TGACv1_scaffold_501442_6BL_33200	novel-33200	MIR396
unconservative_TGACv1_scaffold_501442_6BL_33201	novel-33201	MIR396
unconservative_TGACv1_scaffold_513139_6BS_1333	novel-1333	MIR396
unconservative_TGACv1_scaffold_527017_6DL_24656	novel-24656	MIR396
unconservative_TGACv1_scaffold_527017_6DL_24657	novel-24657	MIR396
unconservative_TGACv1_scaffold_527017_6DL_24662	novel-24662	MIR396
unconservative_TGACv1_scaffold_570057_7AS_25328	novel-25328	MIR396
unconservative_TGACv1_scaffold_591814_7BS_1218	novel-1218	MIR396
tae-miR397-5p	tae-miR397-5p	MIR397
unconservative_TGACv1_scaffold_250736_3DL_32433	novel-32433	MIR398
tae-miR398	tae-miR398	MIR398_2
tae-miR399	tae-miR399	MIR399
unconservative_TGACv1_scaffold_003008_1AL_40384	novel-40384	MIR399
unconservative_TGACv1_scaffold_094094_2AL_22124	novel-22124	MIR399
unconservative_TGACv1_scaffold_130578_2BL_20106	novel-20106	MIR399
unconservative_TGACv1_scaffold_145856_2BS_631	novel-631	MIR399
unconservative_TGACv1_scaffold_158248_2DL_13869	novel-13869	MIR399
unconservative_TGACv1_scaffold_342916_4DL_16321	novel-16321	MIR399
unconservative_TGACv1_scaffold_375836_5AL_29109	novel-29109	MIR399
unconservative_TGACv1_scaffold_577345_7BL_10992	novel-10992	MIR399
unconservative_TGACv1_scaffold_602593_7DL_4704	novel-4704	MIR399
unconservative_TGACv1_scaffold_159973_2DL_35048	novel-35048	MIR403
tae-miR408	tae-miR408	MIR408
unconservative_TGACv1_scaffold_434508_5DL_30958	novel-30958	MIR4348
unconservative_TGACv1_scaffold_434508_5DL_30959	novel-30959	MIR4348
unconservative_TGACv1_scaffold_343103_4DL_20083	novel-20083	MIR477
unconservative_TGACv1_scaffold_194678_3AL_22080	novel-22080	MIR482
unconservative_TGACv1_scaffold_375546_5AL_26244	novel-26244	MIR482
unconservative_TGACv1_scaffold_423191_5BS_641	novel-641	MIR482
tae-miR5048-5p	tae-miR5048-5p	MIR5048
unconservative_TGACv1_scaffold_342590_4DL_7934	novel-7934	MIR5048
tae-miR5050	tae-miR5050	MIR5050
unconservative_TGACv1_scaffold_569855_7AS_21758	novel-21758	MIR5050
tae-miR5062-5p	tae-miR5062-5p	MIR5062
unconservative_TGACv1_scaffold_374650_5AL_16002	novel-16002	MIR5062
unconservative_TGACv1_scaffold_404933_5BL_12480	novel-12480	MIR5062
tae-miR5049-3p	tae-miR5049-3p	MIR5067
unconservative_TGACv1_scaffold_097122_2AL_43468	novel-43468	MIR5067
unconservative_TGACv1_scaffold_227713_3B_43632	novel-43632	MIR5067
unconservative_TGACv1_scaffold_423358_5BS_7736	novel-7736	MIR5067
unconservative_TGACv1_scaffold_435583_5DL_38694	novel-38694	MIR5067
unconservative_TGACv1_scaffold_472430_6AL_31973	novel-31973	MIR5067
unconservative_TGACv1_scaffold_394574_5AS_41957	novel-41957	MIR5070
unconservative_TGACv1_scaffold_457493_5DS_35402	novel-35402	MIR5070
unconservative_TGACv1_scaffold_623942_7DS_40235	novel-40235	MIR5143
unconservative_TGACv1_scaffold_642052_U_17375	novel-17375	MIR5167
unconservative_TGACv1_scaffold_643197_U_29140	novel-29140	MIR5167
tae-miR5200	tae-miR5200	MIR5200
tae-miR9678-3p	tae-miR9678-3p	MIR5269
unconservative_TGACv1_scaffold_031368_1BL_18686	novel-18686	MIR5272
unconservative_TGACv1_scaffold_642958_U_26832	novel-26832	MIR5272
unconservative_TGACv1_scaffold_500213_6BL_16209	novel-16209	MIR5303
tae-miR9656-3p	tae-miR9656-3p	MIR5387
unconservative_TGACv1_scaffold_063397_1DL_39254	novel-39254	MIR5568
unconservative_TGACv1_scaffold_643827_U_35141	novel-35141	MIR5770
unconservative_TGACv1_scaffold_211961_3AS_32920	novel-32920	MIR6140
unconservative_TGACv1_scaffold_273839_3DS_43833	novel-43833	MIR6140
unconservative_TGACv1_scaffold_093181_2AL_8323	novel-8323	MIR6158
tae-miR6201	tae-miR6201	MIR6201
unconservative_TGACv1_scaffold_527221_6DL_28154	novel-28154	MIR6201
unconservative_TGACv1_scaffold_514225_6BS_24174	novel-24174	MIR6267
unconservative_TGACv1_scaffold_642095_U_17936	novel-17936	MIR7120
unconservative_TGACv1_scaffold_288223_4AL_3005	novel-3005	MIR7484
unconservative_TGACv1_scaffold_222235_3B_13986	novel-13986	MIR7492
unconservative_TGACv1_scaffold_320848_4BL_13930	novel-13930	MIR7492
unconservative_TGACv1_scaffold_570446_7AS_30822	novel-30822	MIR7492
unconservative_TGACv1_scaffold_527050_6DL_25282	novel-25282	MIR773
tae-miR7757-5p	tae-miR7757-5p	MIR7757
unconservative_TGACv1_scaffold_249276_3DL_10778	novel-10778	MIR7807
unconservative_TGACv1_scaffold_558788_7AL_40518	novel-40518	MIR8139
tae-miR396-5p	tae-miR396-5p	MIR8167
unconservative_TGACv1_scaffold_603857_7DL_31612	novel-31612	MIR8167
tae-miR1122b-3p	tae-miR1122b-3p	MIR818
tae-miR6197-5p	tae-miR6197-5p	MIR818
unconservative_TGACv1_scaffold_002569_1AL_37658	novel-37658	MIR818
unconservative_TGACv1_scaffold_034084_1BL_42887	novel-42887	MIR818
unconservative_TGACv1_scaffold_061257_1DL_10962	novel-10962	MIR818
unconservative_TGACv1_scaffold_130088_2BL_12814	novel-12814	MIR818
unconservative_TGACv1_scaffold_131418_2BL_30374	novel-30374	MIR818
unconservative_TGACv1_scaffold_177403_2DS_13220	novel-13220	MIR818
unconservative_TGACv1_scaffold_195377_3AL_29731	novel-29731	MIR818
unconservative_TGACv1_scaffold_220592_3B_123	novel-123	MIR818
unconservative_TGACv1_scaffold_221617_3B_8988	novel-8988	MIR818
unconservative_TGACv1_scaffold_223431_3B_22882	novel-22882	MIR818
unconservative_TGACv1_scaffold_249029_3DL_1358	novel-1358	MIR818
unconservative_TGACv1_scaffold_306882_4AS_19607	novel-19607	MIR818
unconservative_TGACv1_scaffold_321617_4BL_29149	novel-29149	MIR818
unconservative_TGACv1_scaffold_330446_4BS_42687	novel-42687	MIR818
unconservative_TGACv1_scaffold_362163_4DS_37731	novel-37731	MIR818
unconservative_TGACv1_scaffold_374320_5AL_9962	novel-9962	MIR818
unconservative_TGACv1_scaffold_375700_5AL_27937	novel-27937	MIR818
unconservative_TGACv1_scaffold_375708_5AL_28007	novel-28007	MIR818
unconservative_TGACv1_scaffold_404820_5BL_11129	novel-11129	MIR818
unconservative_TGACv1_scaffold_459246_5DS_46401	novel-46401	MIR818
unconservative_TGACv1_scaffold_486924_6AS_36847	novel-36847	MIR818
unconservative_TGACv1_scaffold_577142_7BL_7826	novel-7826	MIR818
unconservative_TGACv1_scaffold_577298_7BL_10382	novel-10382	MIR818
unconservative_TGACv1_scaffold_624130_7DS_41210	novel-41210	MIR818
unconservative_TGACv1_scaffold_642095_U_17935	novel-17935	MIR818
unconservative_TGACv1_scaffold_558526_7AL_38758	novel-38758	MIR823
unconservative_TGACv1_scaffold_030383_1BL_2635	novel-2635	MIR841
unconservative_TGACv1_scaffold_471057_6AL_7697	novel-7697	MIR856
unconservative_TGACv1_scaffold_471057_6AL_7698	novel-7698	MIR856
unconservative_TGACv1_scaffold_113107_2AS_23698	novel-23698	MIR860
unconservative_TGACv1_scaffold_640956_U_3692	novel-3692	MIR862_2
unconservative_TGACv1_scaffold_556073_7AL_3378	novel-3378	MIR8654
unconservative_TGACv1_scaffold_177723_2DS_21153	novel-21153	MIR8663
unconservative_TGACv1_scaffold_272735_3DS_34244	novel-34244	MIR869
unconservative_TGACv1_scaffold_487205_6AS_39136	novel-39136	MIR869
unconservative_TGACv1_scaffold_404813_5BL_11037	novel-11037	MIR8721
unconservative_TGACv1_scaffold_031028_1BL_13622	novel-13622	MIR8781
unconservative_TGACv1_scaffold_570476_7AS_31246	novel-31246	MIR8781
unconservative_TGACv1_scaffold_577919_7BL_19219	novel-19219	MIR8781
unconservative_TGACv1_scaffold_291221_4AL_41145	novel-41145	MIR902
tae-miR9654a-3p	tae-miR9654a-3p	MIR9654
tae-miR9654b-3p	tae-miR9654b-3p	MIR9654
tae-miR9657a-3p	tae-miR9657a-3p	MIR9657
tae-miR9657b-3p	tae-miR9657b-3p	MIR9657
unconservative_TGACv1_scaffold_050689_1BS_34625	novel-34625	MIR9657
unconservative_TGACv1_scaffold_221787_3B_10445	novel-10445	MIR9657
tae-miR9662a-3p	tae-miR9662a-3p	MIR9662
tae-miR9662b-3p	tae-miR9662b-3p	MIR9662
tae-miR9666a-3p	tae-miR9666a-3p	MIR9666
tae-miR9666b-3p	tae-miR9666b-3p	MIR9666
tae-miR9666b-5p	tae-miR9666b-5p	MIR9666
unconservative_TGACv1_scaffold_093972_2AL_20613	novel-20613	MIR9666
tae-miR9672a-3p	tae-miR9672a-3p	MIR9672
tae-miR9672b	tae-miR9672b	MIR9672
unconservative_TGACv1_scaffold_130544_2BL_19546	novel-19546	MIR9672
unconservative_TGACv1_scaffold_407673_5BL_39889	novel-39889	MIR9672
unconservative_TGACv1_scaffold_434059_5DL_26353	novel-26353	MIR9672
tae-miR9674a-5p	tae-miR9674a-5p	MIR9674
tae-miR9674b-5p	tae-miR9674b-5p	MIR9674
unconservative_TGACv1_scaffold_225113_3B_33709	novel-33709	MIR9674
unconservative_TGACv1_scaffold_225113_3B_33710	novel-33710	MIR9674
unconservative_TGACv1_scaffold_249683_3DL_19245	novel-19245	MIR9674
unconservative_TGACv1_scaffold_251206_3DL_36226	novel-36226	MIR9674
unconservative_TGACv1_scaffold_321129_4BL_19749	novel-19749	MIR9674
unconservative_TGACv1_scaffold_327106_4BL_48421	novel-48421	MIR9674
unconservative_TGACv1_scaffold_343065_4DL_19324	novel-19324	MIR9674
unconservative_TGACv1_scaffold_487213_6AS_39166	novel-39166	MIR9674
unconservative_TGACv1_scaffold_515618_6BS_40981	novel-40981	MIR9674
unconservative_TGACv1_scaffold_698757_U_48304	novel-48304	MIR9674
unconservative_TGACv1_scaffold_699038_U_48316	novel-48316	MIR9674
unconservative_TGACv1_scaffold_712927_U_48489	novel-48489	MIR9674
tae-miR9677a	tae-miR9677a	MIR9677
tae-miR9772	tae-miR9772	MIR9772
unconservative_TGACv1_scaffold_289178_4AL_21572	novel-21572	MIR9772
unconservative_TGACv1_scaffold_436104_5DL_41337	novel-41337	MIR9772
tae-miR9776	tae-miR9776	MIR9776
unconservative_TGACv1_scaffold_051181_1BS_41428	novel-41428	MIR9863
unconservative_TGACv1_scaffold_080813_1DS_31364	novel-31364	MIR9863
unconservative_TGACv1_scaffold_080844_1DS_32071	novel-32071	MIR9863

## Sheet: TableS4
Table S4 The identified miRNAs and their expression levels in dmc and WT
miRNAs	miRNA abbreviation	mature sequences	S1	S2	S3	S4	S5	S6
tae-miR1120b-3p	tae-miR1120b-3p	TTCTTATATTGTGGGACAGAG	1513.25	1879.48	2619.19	2764.87	2003.02	1865.19
tae-miR9662b-3p	tae-miR9662b-3p	TGAACATCCCAGAGCCACCGG	12536.3	13475.4	13399.3	12243.5	13644.4	12257.3
tae-miR1137b-5p	tae-miR1137b-5p	TCCGTTCCAGAATAGATGACC	341.522	458.269	448.228	495.2	769.177	445.616
tae-miR5062-5p	tae-miR5062-5p	TGAACCTTAGGGAACAGCCGCAT	2071.34	1206.58	957.579	961.832	1236.1	904.394
tae-miR9672b	tae-miR9672b	TACCACGACTGTCATTAAGCA	13555.4	17284.7	17381.3	17649.5	32783.6	17373.4
tae-miR160	tae-miR160	TGCCTGGCTCCCTGTATGCCA	971.809	1038.36	1258.66	419.016	672.184	573.472
tae-miR408	tae-miR408	CTGCACTGCCTCTTCCCTGGC	49.9788	87.013	63.3858	9.52308	9.0226	26.3233
tae-miR6201	tae-miR6201	TGACCCTGAGGCACTCATACCG	166.596	156.623	106.398	117.451	266.167	152.299
tae-miR156	tae-miR156	TGACAGAAGAGAGTGAGCACA	9115.57	16103.2	29426.9	2936.28	4994.01	4659.23
tae-miR397-5p	tae-miR397-5p	TCACCGGCGCTGCACACAATG	138.83	232.035	113.189	22.2205	29.3235	33.8443
tae-miR5049-3p	tae-miR5049-3p	AATATGGATCGGAGGGAGTAC	5.55319	65.7432	56.5945	66.6616	42.8574	73.3292
tae-miR396-5p	tae-miR396-5p	AACTGTGAACTCGCGGGGATG	74.9681	56.0751	58.8583	6.34872	9.0226	26.3233
tae-miR9664-3p	tae-miR9664-3p	TTGCAGTCCTCGATGTCGTAG	1013.46	1256.86	1186.22	374.575	550.379	780.298
tae-miR9677a	tae-miR9677a	TGGCCGTTGGTAGAGTAGGAGA	2.7766	3.86725	4.52756	3.17436	9.0226	9.40118
tae-miR9660-5p	tae-miR9660-5p	TTGCGAGCAACGGATGAATC	19.4362	13.5354	22.6378	25.3949	22.5565	24.4431
tae-miR9675-3p	tae-miR9675-3p	TTTATGATCACTCTCGTTTTG	1163.39	1620.38	2270.57	107.928	196.242	152.299
tae-miR1135	tae-miR1135	CTGCGACAAGTAATTCCGAACGGA	5011.76	3656.48	4835.43	7466.1	5413.56	3679.62
tae-miR9778	tae-miR9778	TGCATCATCTCGAACTCGTCG	5172.8	6483.44	4824.12	1285.62	3978.97	2824.11
tae-miR9658-3p	tae-miR9658-3p	ATCGTTCTGGGTGAATAGGCC	2715.51	3147.94	2012.5	2764.87	7053.42	4320.78
tae-miR9656-3p	tae-miR9656-3p	CTTCGAGACTCTGAACAGCGG	208.245	282.309	228.642	171.416	396.995	349.724
tae-miR171b	tae-miR171b	TTGAGCCGTGCCAATATCACG	36.0958	46.4069	33.9567	63.4872	38.3461	45.1257
tae-miR1120c-5p	tae-miR1120c-5p	TAATATAAGAACGTTTTTGAC	1668.73	1100.23	1224.7	1006.27	879.704	759.615
tae-miR9654a-3p	tae-miR9654a-3p	TTCTGAAAGGCTTGAAGCGAAT	22.2128	15.469	4.52756	9.52308	49.6243	41.3652
tae-miR9676-5p	tae-miR9676-5p	TGGATGTCATCGTGGCCGTACA	322.085	380.924	488.976	63.4872	76.6921	122.215
tae-miR9773	tae-miR9773	TTTGTTTTTATGTTATTTTGTGAA	7643.97	2707.07	2413.19	8196.2	6924.85	3452.11
tae-miR9777	tae-miR9777	AGCAAACATATCTGAGCACA	63.8618	154.69	115.453	120.626	112.782	169.221
tae-miR9774	tae-miR9774	CAAGATATTGGGTATTTCTGTC	308.202	121.818	212.795	428.539	295.49	157.94
tae-miR9673-5p	tae-miR9673-5p	TAAGAAGCAAATAGCACATG	5.55319	30.938	61.1221	63.4872	15.7896	28.2035
tae-miR164	tae-miR164	TGGAGAAGCAGGGCACGTGCA	1368.86	2059.31	2094	622.175	699.252	832.945
tae-miR399	tae-miR399	TGCCAAAGGAGAATTGCCC	24.9894	44.4733	58.8583	0	0	3.76047
tae-miR9669-5p	tae-miR9669-5p	TACTGTGGGCACTTATTTGAC	43067.8	33803.6	24270	49377.2	49468.7	45202.8
tae-miR395a	tae-miR395a	GTGAAGTGTTTGGGGGAACTC	155.489	177.893	303.346	276.169	509.777	376.047
tae-miR9679-5p	tae-miR9679-5p	CAGAACCAGAATGAGTAGCTC	27.766	42.5397	38.4843	34.918	27.0678	39.485
tae-miR9652-5p	tae-miR9652-5p	CCTGTTTGTCATTAAGTTTCTT	1160.62	945.542	647.441	555.513	954.14	737.053
tae-miR9653a-3p	tae-miR9653a-3p	TTTGAGACTTTGGCCATGGCC	141.607	143.088	183.366	101.58	207.52	122.215
tae-miR9652-3p	tae-miR9652-3p	AAGCTTAATGAGAACATGTG	394.277	740.577	543.307	301.564	805.267	505.784
tae-miR9662a-3p	tae-miR9662a-3p	TTGAACATCCCAGAGCCACCG	12536.3	13475.4	13399.3	12243.5	13644.4	12257.3
tae-miR9671-5p	tae-miR9671-5p	TGACTTTACACAACTGTCCGGC	13.883	5.80087	9.05512	9.52308	13.5339	1.88024
tae-miR1136	tae-miR1136	TTGTCGCAGGTATGGATGTATCTA	785.777	614.892	667.815	1006.27	881.96	701.328
tae-miR9666a-3p	tae-miR9666a-3p	CGGTAGGGCTGTATGATGGCGA	0	1.93362	6.79134	25.3949	6.76695	5.64071
tae-miR9663-5p	tae-miR9663-5p	AAGCGTAGTCGAACGAATCTG	1888.09	3670.02	3529.23	1837.95	2657.16	2572.16
tae-miR167a	tae-miR167a	TGAAGCTGCCAGCATGATCTA	2112.99	3082.19	2499.21	1806.21	3083.47	2600.37
tae-miR9655-3p	tae-miR9655-3p	CAAGGGAAGGAAGTAGCCAAC	22.2128	11.6017	31.6929	0	0	0
tae-miR9678-3p	tae-miR9678-3p	TCTGGCGAGGGACATACACTGT	13.883	21.2699	9.05512	0	2.25565	1.88024
tae-miR6197-5p	tae-miR6197-5p	TCTGTAAACAAATGTAGGACG	352.628	467.937	602.165	650.744	487.221	714.49
tae-miR9674b-5p	tae-miR9674b-5p	ATAGCATCATCCATCCTACCC	12694.6	14844.4	12552.7	11691.2	11391	14853.9
tae-miR1137a	tae-miR1137a	TAGTACAAAGTTGAGTCATC	116.617	75.4113	162.992	133.323	130.828	97.7723
tae-miR9666b-5p	tae-miR9666b-5p	GCCATCATACGTCCAACCGTG	0	0	2.26378	6.34872	0	1.88024
tae-miR319	tae-miR319	TTGGACTGAAGGGAGCTCCCT	77603.1	112873	111231	142494	119766	148311
tae-miR5384-3p	tae-miR5384-3p	TGAGCGCGCCGCCGTCGAATG	58.3085	98.6148	81.4961	34.918	49.6243	50.7664
tae-miR9659-3p	tae-miR9659-3p	TCCAATGGTTGTTCACGGCATC	0	0	0	0	2.25565	1.88024
tae-miR9782	tae-miR9782	GTATTAGGTTGGTCAAATTGACGA	219.351	137.287	124.508	158.718	187.219	101.533
tae-miR9670-3p	tae-miR9670-3p	AGGTGGAATACTTGAAGAAGA	2376.77	2811.49	4631.69	1710.98	2578.21	1590.68
tae-miR9779	tae-miR9779	CTTATGCAACGTCTGAGGAT	19.4362	40.6061	29.4291	41.2667	47.3687	35.7245
tae-miR1847-5p	tae-miR1847-5p	ACCTGCAGTTGGGCCAATGAC	136.053	204.964	364.469	130.149	196.242	97.7723
tae-miR9657a-3p	tae-miR9657a-3p	TGTGCTTCCTCGTCGAACGGT	322.085	367.388	357.677	241.251	372.182	383.568
tae-miR9672a-3p	tae-miR9672a-3p	CCACGACTGTCATTAAGCATC	1207.82	1724.79	2499.21	5945.58	6595.52	2995.22
tae-miR9661-5p	tae-miR9661-5p	TGAAGTAGAGCAGGGACCTCA	1379.97	1831.14	1623.13	399.969	1127.83	799.101
tae-miR2275-3p	tae-miR2275-3p	TTTGGTTTCCTCCAATATCTCG	0	0	0	0	0	1.88024
tae-miR1122c-3p	tae-miR1122c-3p	TCTAATATTATGGGACGGAGG	297.096	388.658	398.425	292.041	329.325	274.514
tae-miR167c-5p	tae-miR167c-5p	TGAAGCTGCCAGCATGATCTGC	14002.4	13171.8	13057.5	5948.75	9870.73	7902.63
tae-miR9772	tae-miR9772	TGAGATGAGATTACCCCATAC	2571.13	3120.87	3452.26	3723.53	2594	3343.06
tae-miR5200	tae-miR5200	TGTAGATACTCCCTAAGGCTT	1124.52	1229.78	1170.37	241.251	205.264	272.634
tae-miR1127b-3p	tae-miR1127b-3p	ACAAGTATTTCTGGACGGAGG	3817.82	3567.53	4837.7	4888.52	4403.03	2873
tae-miR9666b-3p	tae-miR9666b-3p	CGGTTGGGCTGTATGATGGCGA	11.1064	27.0707	20.374	15.8718	18.0452	0
tae-miR1122b-3p	tae-miR1122b-3p	AGACTTATATGTAGGAACGGA	27.766	34.8052	38.4843	31.7436	54.1356	60.1676
tae-miR9654b-3p	tae-miR9654b-3p	TTCCGAAAGGCTTGAAGCGAAT	152.713	199.163	126.772	206.333	345.115	182.383
tae-miR171a	tae-miR171a	TGATTGAGCCGTGCCAATATC	2121.32	2716.74	3067.42	2215.7	1664.67	1699.73
tae-miR395b	tae-miR395b	TGAAGTGTTTGGGGGAACTC	158.266	185.628	301.083	279.344	500.755	379.808
tae-miR9674a-5p	tae-miR9674a-5p	GCATCATCCATCCTACCATTC	13.883	5.80087	6.79134	0	2.25565	13.1617
tae-miR5048-5p	tae-miR5048-5p	TTTGCAGGTTTTAGGTCTAAGT	56012.3	32705.3	29207.3	31115.1	40152.8	24601
tae-miR9657b-3p	tae-miR9657b-3p	CGTGCTTCCTCGTCGAACGGT	344.298	421.53	534.252	406.318	606.77	554.67
tae-miR9775	tae-miR9775	TGTGCGCAATAAGATTTTGCTA	63.8618	69.6104	47.5394	57.1385	67.6695	58.2873
tae-miR159a	tae-miR159a	TTTGGATTGAAGGGAGCTCTG	140885	147010	137783	99621	118133	128821
tae-miR9776	tae-miR9776	TTGGACGAGGATGTGCAACTG	2626.66	2875.3	2589.76	2314.11	2048.13	2438.67
tae-miR7757-5p	tae-miR7757-5p	ATAAAACCTTCAGCTATCCATC	74601.6	56732.5	46930.4	30870.7	41384.4	36788.7
tae-miR5050	tae-miR5050	TTGAACGACCTCACCATGTCG	22.2128	11.6017	15.8465	28.5693	42.8574	15.0419
tae-miR398	tae-miR398	TGTGTTCTCAGGTCGCCCCCG	619.181	997.749	828.544	101.58	200.753	195.545
TGACv1_scaffold_557622_7AL_30221	novel-30221	ugauacuagaauaacagagcu	111.064	79.2785	65.6496	79.359	270.678	88.3711
TGACv1_scaffold_434508_5DL_30958	novel-30958	uuucgagaucuaacuuugaccauu	616.405	355.787	439.173	796.765	676.695	488.861
TGACv1_scaffold_049968_1BS_20291	novel-20291	auuugucuagauauggauguaucu	258.224	181.761	230.906	780.893	527.822	250.071
TGACv1_scaffold_592529_7BS_16503	novel-16503	gacagacggcaaagugagcucuuu	233.234	152.756	316.929	444.411	412.784	186.143
TGACv1_scaffold_000473_1AL_13372	novel-13372	acgugacuggaccguuuuuucggc	2771.05	988.081	1183.96	2895.02	2253.39	1383.85
TGACv1_scaffold_250633_3DL_31168	novel-31168	ugugauaaugguagcaccgau	5.55319	17.4026	15.8465	22.2205	13.5339	24.4431
TGACv1_scaffold_146607_2BS_16950	novel-16950	cacguguucuucuccuccauc	2.7766	3.86725	4.52756	12.6974	20.3009	7.52095
TGACv1_scaffold_330114_4BS_39729	novel-39729	auuuugccgucuguauaaaaaaac	72.1915	30.938	27.1654	25.3949	94.7373	31.964
TGACv1_scaffold_527122_6DL_26512	novel-26512	aucaaacuuggaucucgaaaaacg	94.4043	42.5397	54.3307	92.0565	92.4817	75.2095
TGACv1_scaffold_423624_5BS_17571	novel-17571	aggacugcuugggggugaaccggc	24.9894	11.6017	33.9567	47.6154	38.3461	31.964
TGACv1_scaffold_643827_U_35141	novel-35141	auuuggaccguacggucuggacgu	91.6277	58.0087	97.3426	146.021	69.9252	50.7664
TGACv1_scaffold_321775_4BL_32007	novel-32007	auuacuugucgcggaaaugga	855.192	676.768	814.961	1231.65	1039.86	859.268
TGACv1_scaffold_577919_7BL_19219	novel-19219	ugcaucauuuggaacucgccg	1907.52	2157.92	1754.43	1472.9	1991.74	2307.05
TGACv1_scaffold_003519_1AL_42734	novel-42734	auuugccgucuggcuguaaaugcu	24.9894	19.3362	22.6378	50.7898	58.6469	39.485
TGACv1_scaffold_253128_3DL_44596	novel-44596	ccguuuugcgggaucugccucugc	94.4043	48.3406	52.0669	76.1847	103.76	37.6047
TGACv1_scaffold_527017_6DL_24657	novel-24657	uuccacagcuuucuugaacuu	2654.43	2504.04	2485.63	165.067	381.205	283.916
TGACv1_scaffold_515618_6BS_40981	novel-40981	ugaauuuguccauagcaucag	794.107	1080.89	989.272	1650.67	951.885	1256
TGACv1_scaffold_000926_1AL_20982	novel-20982	cgaauguauuuuuuauggcuug	866.298	471.804	425.591	799.939	715.041	582.873
TGACv1_scaffold_404159_5BL_864	novel-864	acaaggaucuuguuguagaaaauu	33.3192	17.4026	20.374	47.6154	36.0904	31.964
TGACv1_scaffold_556073_7AL_3380	novel-3380	cuuggauugaagggagcucuc	349.851	378.99	459.547	298.39	248.122	300.838
TGACv1_scaffold_342590_4DL_7934	novel-7934	uaacaaaucucagaucuauaacuu	122.17	96.6811	63.3858	85.7078	144.362	73.3292
TGACv1_scaffold_404709_5BL_9793	novel-9793	auuuguaguguucggauugaguuu	7593.99	3526.93	3440.95	2552.19	3512.05	2564.64
TGACv1_scaffold_225840_3B_37324	novel-37324	ucaggcucggggacuauggug	13.883	23.2035	15.8465	28.5693	29.3235	45.1257
TGACv1_scaffold_374026_5AL_3271	novel-3271	auauuagauuuuguuaggaca	27.766	40.6061	22.6378	63.4872	72.1808	60.1676
TGACv1_scaffold_623942_7DS_40235	novel-40235	augguaugugucacuguaaagguu	66.6384	59.9423	43.0118	146.021	171.429	78.9699
TGACv1_scaffold_500751_6BL_25034	novel-25034	agaagaaagcguauugugacggu	2618.33	1378.67	1772.54	2749	2106.78	1240.96
TGACv1_scaffold_271473_3DS_1736	novel-1736	uuggacugaagggugcucccucc	47.2022	81.2121	88.2874	146.021	96.993	92.1316
TGACv1_scaffold_435107_5DL_35757	novel-35757	cuuuccguuucuggcugucugguc	208.245	125.686	149.41	196.81	385.716	165.461
TGACv1_scaffold_177766_2DS_21929	novel-21929	uucucggaaugccccccg	1049.55	1889.15	1625.39	1003.1	1132.34	1637.69
TGACv1_scaffold_640762_U_1127	novel-1127	uuaggaaacauguaguuuaga	5.55319	9.66811	13.5827	44.4411	13.5339	28.2035
TGACv1_scaffold_080844_1DS_32071	novel-32071	ugagaagguagaucauaauagc	20088.7	22432	25028.3	27051.9	15864	22559.1
TGACv1_scaffold_034084_1BL_42887	novel-42887	ucuguaaacuaauauaagagc	1343.87	1726.72	1983.07	4602.82	3266.18	3051.62
TGACv1_scaffold_212121_3AS_34457	novel-34457	uccguaaagaaauauaagagc	4378.69	5617.17	7400.3	17300.3	10089.5	9617.41
TGACv1_scaffold_434807_5DL_33641	novel-33641	gaucgugcugugacaguuucacc	199.915	174.026	235.433	101.58	69.9252	109.054
TGACv1_scaffold_527682_6DL_34573	novel-34573	uuggcauucuguccaccucc	685.82	1019.02	801.378	663.442	906.772	955.16
TGACv1_scaffold_640727_U_549	novel-549	ucggaccaggcuucaaucccu	14760.4	15356.8	13200.1	7443.88	11955	11179.9
TGACv1_scaffold_097193_2AL_43776	novel-43776	aaucggucuugauaguuaaauuua	1782.58	877.865	769.685	2206.18	2591.74	1579.4
TGACv1_scaffold_067388_1DL_46975	novel-46975	aaaaaagauugagccgagu	894.064	466.003	1075.3	304.739	457.897	571.592
TGACv1_scaffold_225113_3B_33710	novel-33710	ggugcuauggauaaauucaac	161.043	158.557	176.575	225.38	263.911	182.383
TGACv1_scaffold_569779_7AS_20421	novel-20421	cuuugccgucuguguuuuuuugac	83.2979	46.4069	99.6063	98.4052	200.753	125.976
TGACv1_scaffold_130088_2BL_12814	novel-12814	ucuguaaacuauuauaggacg	16.6596	27.0707	27.1654	63.4872	58.6469	58.2873
TGACv1_scaffold_423541_5BS_14625	novel-14625	aucaaauggggguguagcucaua	341.522	340.318	443.701	860.252	525.567	994.645
TGACv1_scaffold_423191_5BS_641	novel-641	aagcgucucuucuguagaaauagg	1474.37	759.914	704.036	1164.99	1693.99	878.07
TGACv1_scaffold_580550_7BL_43450	novel-43450	cgauauuggugagguucaauc	38.8724	29.0043	22.6378	98.4052	81.2034	99.6525
TGACv1_scaffold_375786_5AL_28724	novel-28724	ucggaccaggcuucauucccc	7160.85	6846.96	6417.82	4425.06	5253.41	5037.15
TGACv1_scaffold_473542_6AL_41506	novel-41506	gaaacuaauugucuggacugcag	144.383	92.8139	67.9134	57.1385	56.3913	47.0059
TGACv1_scaffold_556073_7AL_3378	novel-3378	aaaauccgacuuugaucaaaucuu	66.6384	30.938	6.79134	47.6154	76.6921	16.9221
TGACv1_scaffold_342405_4DL_2018	novel-2018	auagaacucugaaguuaagcgugc	1027.34	572.352	615.748	1069.76	987.975	750.214
TGACv1_scaffold_500213_6BL_16209	novel-16209	uguucugaagaaacugucacc	149.936	218.499	178.839	336.482	216.542	285.796
TGACv1_scaffold_527221_6DL_28154	novel-28154	uagcgguacgagugucucagg	33.3192	27.0707	13.5827	28.5693	58.6469	18.8024
TGACv1_scaffold_148287_2BS_40273	novel-40273	ucaggacguugcaacauuaacacc	116.617	116.017	106.398	92.0565	106.016	82.7304
TGACv1_scaffold_063378_1DL_39157	novel-39157	ccguggccaaggucucuugaggcuu	385.947	282.309	554.626	403.144	879.704	261.353
TGACv1_scaffold_342984_4DL_17596	novel-17596	aggucauguggcagcuucauu	199.915	286.176	685.925	34.918	69.9252	56.4071
TGACv1_scaffold_019078_1AS_6804	novel-6804	auggauuuuuuucaauacuuugac	102.734	29.0043	45.2756	85.7078	60.9026	63.928
TGACv1_scaffold_603857_7DL_31612	novel-31612	agacugugcggagaucuugaagcu	44.4256	21.2699	15.8465	60.3129	58.6469	20.6826
TGACv1_scaffold_577298_7BL_10382	novel-10382	ucuguaaacuaauauaagacg	127.724	92.8139	126.772	371.4	234.588	172.982
TGACv1_scaffold_580417_7BL_42773	novel-42773	gguagauacucaaagcagagca	288.766	454.401	676.87	358.703	324.814	238.79
TGACv1_scaffold_423974_5BS_27645	novel-27645	uuccucgucgacgcaucuugg	108.287	94.7475	76.9685	203.159	155.64	144.778
TGACv1_scaffold_602593_7DL_4704	novel-4704	ugccaaaggagaauugcccug	535.883	527.879	767.422	9.52308	9.0226	11.2814
TGACv1_scaffold_501442_6BL_33200	novel-33200	uuccacagcuuucuugaacuu	2654.43	2504.04	2485.63	165.067	381.205	283.916
TGACv1_scaffold_159676_2DL_32586	novel-32586	uugcguuggcuagugcaugaagcc	733.022	415.729	575	796.765	893.238	423.053
TGACv1_scaffold_031028_1BL_13622	novel-13622	uauagccggcuauuuaaaacuau	527.554	226.234	224.114	358.703	575.191	325.281
TGACv1_scaffold_094080_2AL_21897	novel-21897	uuccaaagggaucgcauugau	616.405	810.188	717.618	419.016	385.716	447.496
TGACv1_scaffold_273917_3DS_44148	novel-44148	ucaggcucggggacuauggug	13.883	23.2035	15.8465	28.5693	29.3235	45.1257
TGACv1_scaffold_112416_2AS_10484	novel-10484	acaaggaucuuguuguagaaaauu	33.3192	17.4026	20.374	47.6154	36.0904	31.964
TGACv1_scaffold_500690_6BL_24049	novel-24049	uuccacagcuuucuugaacug	613.628	583.954	665.551	253.949	331.581	317.76
TGACv1_scaffold_000815_1AL_19360	novel-19360	uauuggaauaucuaaaaagacc	86.0745	90.8803	104.134	307.913	277.445	174.862
TGACv1_scaffold_514982_6BS_35043	novel-35043	cuuaaauuaacugauaggaug	211.021	245.57	221.851	199.985	342.859	244.431
TGACv1_scaffold_471057_6AL_7698	novel-7698	uuugccaucuguaauaaaaaaagc	208.245	73.4777	70.1772	133.323	259.4	103.413
TGACv1_scaffold_177723_2DS_21153	novel-21153	uuaaaccuugcaaacuuugau	424.82	620.693	468.603	615.826	530.078	720.131
TGACv1_scaffold_061257_1DL_10962	novel-10962	ccucuguaaacgaauauaagacgu	30.5426	15.469	24.9016	98.4052	81.2034	45.1257
TGACv1_scaffold_221787_3B_10445	novel-10445	uucgccggagcagcgugcugu	91.6277	100.548	92.815	98.4052	83.4591	107.174
TGACv1_scaffold_249276_3DL_10778	novel-10778	ugagauuuccauacugugggc	3920.56	4984.88	3615.26	6796.31	6392.52	7716.49
TGACv1_scaffold_288245_4AL_3465	novel-3465	cacgugucggcuggcgcgccugcu	141.607	106.349	176.575	174.59	376.694	77.0897
TGACv1_scaffold_527017_6DL_24662	novel-24662	uuccacagcuuucuugaacug	613.628	583.954	665.551	253.949	331.581	317.76
TGACv1_scaffold_528051_6DL_38507	novel-38507	ucuuuuucuagucccuguagaaaa	7252.47	3283.29	3785.04	8923.13	8510.57	3777.39
TGACv1_scaffold_485949_6AS_22726	novel-22726	caguuuaauaucugauaugugggc	360.958	255.238	264.862	307.913	300.002	276.395
TGACv1_scaffold_002569_1AL_37658	novel-37658	ucuguaaacuaauauaagagc	1299.45	1728.66	1967.22	4510.77	3230.09	3019.66
TGACv1_scaffold_148287_2BS_40272	novel-40272	ucaggacguugcaacauuaacacc	116.617	116.017	106.398	92.0565	106.016	82.7304
TGACv1_scaffold_423358_5BS_7736	novel-7736	uucugauuuacucgucguggu	1346.65	1359.34	1249.61	955.483	1775.2	1556.84
TGACv1_scaffold_158070_2DL_9610	novel-9610	agaacgugucuagauauaucuguu	227.681	123.752	122.244	625.349	498.499	287.676
TGACv1_scaffold_064528_1DL_44279	novel-44279	auauaguuuuaguauuguagacgu	249.894	104.416	221.851	1072.93	496.243	308.359
TGACv1_scaffold_157944_2DL_4827	novel-4827	gaaagaggcagagaguggaaug	22.2128	15.469	13.5827	111.103	92.4817	131.617
TGACv1_scaffold_273839_3DS_43833	novel-43833	agggucuaccgaaggguuugugc	166.596	154.69	115.453	403.144	198.497	310.239
TGACv1_scaffold_252674_3DL_43343	novel-43343	acucggucaaacuuugagauagug	2221.28	1496.62	1546.16	2133.17	2765.43	1513.59
TGACv1_scaffold_132941_2BL_42942	novel-42942	caguuuaauaucugauaugugggc	349.851	243.636	251.28	301.564	288.723	280.155
TGACv1_scaffold_034144_1BL_43148	novel-43148	acgugacugggagcuaggucgccc	430.373	268.774	382.579	545.99	645.116	387.329
TGACv1_scaffold_423629_5BS_17748	novel-17748	gugacugggagcgaacugaacccc	183.255	87.013	86.0237	266.646	189.475	142.898
TGACv1_scaffold_342775_4DL_12998	novel-12998	acgacgaugcucugcuaauaacgc	30.5426	36.7388	9.05512	101.58	69.9252	63.928
TGACv1_scaffold_130660_2BL_21426	novel-21426	auccgcgcucugucuguuuggacg	49.9788	17.4026	45.2756	22.2205	20.3009	37.6047
TGACv1_scaffold_030383_1BL_2635	novel-2635	uuuucuaaugugugcuucucaaga	177.702	63.8096	54.3307	50.7898	72.1808	33.8443
TGACv1_scaffold_177403_2DS_13220	novel-13220	uccgucccauaauauaagagc	488.681	612.958	611.221	568.211	757.899	507.664
TGACv1_scaffold_272735_3DS_34244	novel-34244	auaggauuugagauacaugucauc	1682.62	1123.43	1170.37	3469.58	2039.11	1679.05
TGACv1_scaffold_146087_2BS_6104	novel-6104	uuuugccgucuguauaaaaaacac	152.713	56.0751	54.3307	76.1847	171.429	73.3292
TGACv1_scaffold_642095_U_17936	novel-17936	auguuauaucacuugacugagacu	358.181	272.641	366.732	457.108	387.972	272.634
TGACv1_scaffold_543935_6DS_40872	novel-40872	aaaaaagauugagccgagu	894.064	466.003	1075.3	304.739	457.897	571.592
TGACv1_scaffold_097122_2AL_43468	novel-43468	aaaugucucaacucuaguacaacu	299.873	177.893	169.784	234.903	358.649	223.748
TGACv1_scaffold_570057_7AS_25328	novel-25328	uuccacagcuuucuugaacug	613.628	583.954	665.551	253.949	331.581	317.76
TGACv1_scaffold_433043_5DL_7689	novel-7689	ucggaccaggcuucaaucccu	14760.4	15356.8	13200.1	7443.88	11955	11179.9
TGACv1_scaffold_130392_2BL_17094	novel-17094	cgucgucggcacggccgc	5.55319	13.5354	18.1102	19.0462	33.8348	35.7245
TGACv1_scaffold_622707_7DS_29921	novel-29921	agucucugccaauucuucgug	994.022	1009.35	980.217	609.477	724.064	635.52
TGACv1_scaffold_194476_3AL_18971	novel-18971	ugugauaaugguagcaccgau	5.55319	17.4026	15.8465	22.2205	13.5339	24.4431
TGACv1_scaffold_514225_6BS_24174	novel-24174	uuaucacaucuguauauguacugg	294.319	195.296	276.181	593.606	254.889	193.664
TGACv1_scaffold_543599_6DS_37202	novel-37202	gguagauacucaaagcagagca	313.755	479.538	722.146	377.749	349.626	263.233
TGACv1_scaffold_501442_6BL_33201	novel-33201	uuccacagcuuucuugaacuu	2654.43	2504.04	2485.63	165.067	381.205	283.916
TGACv1_scaffold_500031_6BL_13090	novel-13090	gcucacugcucuuccugucauc	94.4043	117.951	156.201	31.7436	58.6469	33.8443
TGACv1_scaffold_146087_2BS_6102	novel-6102	uuuugccgucuguauaaaaaacac	152.713	56.0751	54.3307	76.1847	171.429	73.3292
TGACv1_scaffold_579585_7BL_37368	novel-37368	ucugugaagaaauauaagagu	963.479	1285.86	1602.76	5180.56	2661.67	3281.01
TGACv1_scaffold_096224_2AL_39833	novel-39833	ugguauuguuucggcucaug	30.5426	71.544	47.5394	22.2205	20.3009	30.0838
TGACv1_scaffold_113107_2AS_23698	novel-23698	aauagaccggcuguauauacauac	3726.19	1980.03	1693.31	4285.39	2981.97	2297.65
TGACv1_scaffold_474043_6AL_43875	novel-43875	uuggcauucuguccaccucc	685.82	1019.02	801.378	663.442	906.772	955.16
TGACv1_scaffold_470857_6AL_392	novel-392	gcucacugcucuuccugucauc	94.4043	117.951	156.201	31.7436	58.6469	33.8443
TGACv1_scaffold_436516_5DL_42838	novel-42838	aacagaggucuuguuguagaaauu	52.7554	23.2035	22.6378	44.4411	94.7373	50.7664
TGACv1_scaffold_699038_U_48316	novel-48316	ugaauuuguccauagcaucag	688.596	933.94	857.973	1368.15	793.989	1039.77
TGACv1_scaffold_093972_2AL_20613	novel-20613	acgugucggauuguauaaugugcc	1121.74	527.879	516.142	1018.97	1597	759.615
TGACv1_scaffold_306461_4AS_9556	novel-9556	ucggaccaggcuucauucccc	5106.16	5781.53	5342.52	3701.3	4084.98	4241.81
TGACv1_scaffold_471057_6AL_7697	novel-7697	uuugccaucuguaauaaaaaaagc	208.245	73.4777	70.1772	133.323	259.4	103.413
TGACv1_scaffold_130544_2BL_19546	novel-19546	cuuguuugucauuaagcuucug	1793.68	1935.56	1455.61	1364.97	1707.53	1566.24
TGACv1_scaffold_032367_1BL_30252	novel-30252	cgaauguauuuuuuauggcuug	866.298	471.804	425.591	799.939	715.041	582.873
TGACv1_scaffold_526392_6DL_7666	novel-7666	agaaucuugaugaugcugcau	97.1809	94.7475	108.661	38.0923	45.113	48.8862
TGACv1_scaffold_080813_1DS_31364	novel-31364	ugagaagguagaucauaauagc	20088.7	22432	25028.3	27051.9	15864	22559.1
TGACv1_scaffold_222935_3B_19510	novel-19510	cgucgucggcacggccgc	5.55319	13.5354	15.8465	19.0462	33.8348	35.7245
TGACv1_scaffold_374650_5AL_16002	novel-16002	ugaaccuuggggaaaagccgcau	1940.84	1046.09	948.524	828.508	1224.82	844.226
TGACv1_scaffold_556073_7AL_3381	novel-3381	cuuggauugaagggagcucuc	349.851	378.99	459.547	298.39	248.122	300.838
TGACv1_scaffold_528051_6DL_38512	novel-38512	ucggaccaggcuucauuccuu	1449.38	1742.19	1337.89	1371.32	2057.15	2036.3
TGACv1_scaffold_502266_6BL_40765	novel-40765	agauucuggcaaaagaacugggca	174.926	75.4113	61.1221	123.8	234.588	71.449
TGACv1_scaffold_222676_3B_17420	novel-17420	ggaaucuugaugaugcugcau	33.3192	34.8052	33.9567	57.1385	74.4365	62.0478
TGACv1_scaffold_433196_5DL_11954	novel-11954	ucggaccaggcuucauucccc	7160.85	6846.96	6417.82	4425.06	5253.41	5037.15
TGACv1_scaffold_424840_5BS_43853	novel-43853	aggugggagguuguuggcugg	758.011	1367.07	1822.34	1666.54	1770.69	1111.22
TGACv1_scaffold_404663_5BL_9270	novel-9270	ucggaccaggcuucauucccc	7160.85	6846.96	6417.82	4425.06	5253.41	5037.15
TGACv1_scaffold_051181_1BS_41428	novel-41428	ugagaagguagaucauaauagc	20088.7	22432	25028.3	27051.9	15864	22559.1
TGACv1_scaffold_556705_7AL_17345	novel-17345	cgauauuggugagguucaauc	38.8724	29.0043	22.6378	98.4052	81.2034	99.6525
TGACv1_scaffold_591814_7BS_1218	novel-1218	uuccacagcuuucuugaacug	613.628	583.954	665.551	253.949	331.581	317.76
TGACv1_scaffold_571802_7AS_44076	novel-44076	ucuuauauugugggacggagc	83.2979	139.221	183.366	234.903	133.083	150.419
TGACv1_scaffold_393653_5AS_31210	novel-31210	aggucaugcuggaguuucauc	72.1915	119.885	181.102	31.7436	81.2034	28.2035
TGACv1_scaffold_375836_5AL_29109	novel-29109	aggcgucucuccuguagaaauaga	383.171	187.561	212.795	415.841	419.551	261.353
TGACv1_scaffold_513442_6BS_9446	novel-9446	auaauauuagucgagacgugcguc	730.245	466.003	409.744	917.39	825.568	596.035
TGACv1_scaffold_457493_5DS_35402	novel-35402	auuuaguugaacuagguaggg	24.9894	19.3362	18.1102	34.918	20.3009	22.5628
TGACv1_scaffold_003065_1AL_40781	novel-40781	aggagccagacccucugacguaug	22.2128	21.2699	11.3189	22.2205	27.0678	35.7245
TGACv1_scaffold_222928_3B_19446	novel-19446	uuggacugaagggugcucccuu	957.926	1127.3	1195.28	1298.31	859.403	1092.42
TGACv1_scaffold_459246_5DS_46401	novel-46401	uccgucccauaauauaagagc	505.341	622.626	638.386	615.826	793.989	528.346
TGACv1_scaffold_423352_5BS_7654	novel-7654	gaucaugacugacagccucauu	116.617	150.823	158.465	190.462	376.694	180.503
TGACv1_scaffold_223431_3B_22882	novel-22882	ucuguaaacuuuuauaagagu	172.149	247.504	298.819	844.38	444.363	477.58
TGACv1_scaffold_306461_4AS_9555	novel-9555	ggaauguugucugguuggaga	30.5426	34.8052	31.6929	25.3949	24.8122	31.964
TGACv1_scaffold_001121_1AL_23719	novel-23719	ggaauguugucugguucaagg	1113.42	1266.52	1349.21	1107.85	1362.41	1182.67
TGACv1_scaffold_148599_2BS_42557	novel-42557	aggacugcauggagucguccaggc	27.766	21.2699	27.1654	19.0462	24.8122	30.0838
TGACv1_scaffold_457413_5DS_34325	novel-34325	uugaucuuuguguuugcugacauu	11.1064	11.6017	4.52756	63.4872	33.8348	30.0838
TGACv1_scaffold_471815_6AL_23239	novel-23239	uuccacagcuuucuugaacug	613.628	583.954	665.551	253.949	331.581	317.76
TGACv1_scaffold_129326_2BL_930	novel-930	gcucacugcucuaucugucacc	52.7554	58.0087	88.2874	47.6154	27.0678	26.3233
TGACv1_scaffold_603044_7DL_18581	novel-18581	auggacuauaacauaagaauguau	69.4149	27.0707	22.6378	117.451	130.828	84.6106
TGACv1_scaffold_321103_4BL_19254	novel-19254	uuagacguccgacuauggcauc	297.096	284.243	260.335	539.641	383.461	364.766
TGACv1_scaffold_499936_6BL_11485	novel-11485	cacgugcgcuccuucuccagc	13.883	11.6017	31.6929	0	6.76695	3.76047
TGACv1_scaffold_306882_4AS_19607	novel-19607	ucuguaaacuaauauaagagu	2682.19	3619.74	3037.99	8300.95	6029.35	6746.29
TGACv1_scaffold_471258_6AL_12684	novel-12684	auagaaauggaugucuguagacgu	688.596	357.72	391.634	2317.28	809.779	799.101
TGACv1_scaffold_131330_2BL_29321	novel-29321	caguuuaauaucugauaugugggc	349.851	243.636	251.28	301.564	288.723	280.155
TGACv1_scaffold_502067_6BL_39343	novel-39343	uuggcauucuguccaccucc	685.82	1019.02	801.378	663.442	906.772	955.16
TGACv1_scaffold_249223_3DL_9593	novel-9593	ggaaucuugaugaugcugcau	33.3192	34.8052	33.9567	57.1385	74.4365	62.0478
TGACv1_scaffold_394574_5AS_41957	novel-41957	auuuaguugaacuagguaggg	24.9894	21.2699	18.1102	34.918	20.3009	22.5628
TGACv1_scaffold_092886_2AL_349	novel-349	aaucggucuugauaguuaaauuua	2748.83	1293.59	1240.55	4034.61	3985.74	2297.65
TGACv1_scaffold_570446_7AS_30822	novel-30822	gugaaacuuagaucucgcgaagcg	91.6277	59.9423	76.9685	203.159	189.475	116.575
TGACv1_scaffold_158248_2DL_13869	novel-13869	ugccaaaggagaguugcccug	1127.3	1252.99	1113.78	82.5334	119.549	122.215
TGACv1_scaffold_031474_1BL_20034	novel-20034	uaggauggcgcggcugcc	0	56.0751	43.0118	28.5693	24.8122	43.2454
TGACv1_scaffold_092915_2AL_1428	novel-1428	gcucacugcucuaucugucacc	52.7554	58.0087	86.0237	47.6154	24.8122	26.3233
TGACv1_scaffold_061115_1DL_5457	novel-5457	ucggaccaggcuucauucccc	7688.4	6935.9	6386.12	4050.49	5264.69	4835.97
TGACv1_scaffold_129339_2BL_1126	novel-1126	uuccaaagggaucgcauugau	619.181	808.254	713.091	422.19	385.716	443.736
TGACv1_scaffold_067388_1DL_46976	novel-46976	aaaaaagauugagccgagu	894.064	466.003	1075.3	304.739	457.897	571.592
TGACv1_scaffold_194247_3AL_15232	novel-15232	ggaaucuugaugaugcugcau	33.3192	34.8052	33.9567	57.1385	74.4365	62.0478
TGACv1_scaffold_591844_7BS_1831	novel-1831	acggacuaguccugaaaacagauu	1718.71	893.334	1002.86	2787.09	2562.42	1366.93
TGACv1_scaffold_226414_3B_39702	novel-39702	uuccgguuuguagagcuuaucuc	335.968	168.225	140.354	336.482	309.024	345.964
TGACv1_scaffold_472430_6AL_31973	novel-31973	uucugauuuacucgucguggu	1399.4	1372.87	1297.15	1012.62	1894.75	1558.72
TGACv1_scaffold_032319_1BL_29703	novel-29703	ucgcggacgcacacgaugugu	77.7447	158.557	264.862	228.554	200.753	150.419
TGACv1_scaffold_179868_2DS_44189	novel-44189	aaaacccgguuuguuuuucuaagc	241.564	104.416	79.2323	66.6616	203.009	48.8862
TGACv1_scaffold_220651_3B_663	novel-663	auggaccgagucugaaaauauuuc	22.2128	15.469	40.748	34.918	54.1356	18.8024
TGACv1_scaffold_031580_1BL_21297	novel-21297	uauuggcucggcucacucagg	2776.6	3594.6	4803.74	3069.61	3069.94	2747.03
TGACv1_scaffold_223320_3B_22062	novel-22062	aaaagauguggcuaggucucagua	83.2979	75.4113	74.7048	79.359	169.174	50.7664
TGACv1_scaffold_471624_6AL_19867	novel-19867	gugacugggagcuaggucgccccc	1396.63	1022.89	1337.89	2463.3	2494.75	962.681
TGACv1_scaffold_003008_1AL_40384	novel-40384	aacaagaucucuguugcaaaacuu	83.2979	25.1371	45.2756	95.2308	54.1356	45.1257
TGACv1_scaffold_528051_6DL_38510	novel-38510	ucggaccaggcuucauucccu	20910.6	21022.3	17234.2	13783.1	18604.6	19170.9
TGACv1_scaffold_404531_5BL_6975	novel-6975	uugccaucuguaaaaacaaaacac	144.383	71.544	81.4961	146.021	270.678	152.299
TGACv1_scaffold_131594_2BL_32771	novel-32771	cgucgucggcacggccgc	5.55319	13.5354	18.1102	19.0462	33.8348	35.7245
TGACv1_scaffold_556028_7AL_1945	novel-1945	gcgugcacggauccaagcaua	19.4362	21.2699	18.1102	28.5693	38.3461	43.2454
TGACv1_scaffold_321129_4BL_19749	novel-19749	ugaauuuguccauagcaucag	694.149	932.006	860.236	1371.32	803.012	1039.77
TGACv1_scaffold_375708_5AL_28007	novel-28007	ucuguaaacuaauauaagacg	130.5	92.8139	126.772	371.4	241.355	172.982
TGACv1_scaffold_094094_2AL_22124	novel-22124	ugccaaaggagaguugcccug	1127.3	1252.99	1113.78	82.5334	119.549	122.215
TGACv1_scaffold_557838_7AL_33031	novel-33031	uaaaaaaucuguaggcacuac	2360.11	2865.63	2232.09	4021.92	5163.19	4708.11
TGACv1_scaffold_112954_2AS_21513	novel-21513	cacguguucuucuccuccauc	2.7766	3.86725	4.52756	12.6974	20.3009	7.52095
TGACv1_scaffold_404292_5BL_3304	novel-3304	cgucucuccuguagaaauagguau	255.447	141.155	160.728	339.657	257.144	127.856
TGACv1_scaffold_622300_7DS_25025	novel-25025	ccguuuuacggggucugccucugc	219.351	117.951	140.354	146.021	272.934	141.018
TGACv1_scaffold_527135_6DL_26797	novel-26797	uuucgaaggaaauaauaccgu	244.341	88.9466	124.508	228.554	128.572	125.976
TGACv1_scaffold_212807_3AS_40773	novel-40773	cuuggauugaagggagcucuc	349.851	378.99	459.547	298.39	248.122	300.838
TGACv1_scaffold_559965_7AL_45173	novel-45173	uacaucuguuugagcaucaac	211.021	322.915	296.555	355.529	451.13	377.928
TGACv1_scaffold_513139_6BS_1333	novel-1333	aaaaaaucuguaggcacuac	169.373	216.566	196.949	225.38	360.904	304.598
TGACv1_scaffold_404163_5BL_986	novel-986	auguauggucuggucuacugcagu	1543.79	881.732	1030.02	1428.46	2485.73	1417.7
TGACv1_scaffold_131330_2BL_29322	novel-29322	caguuuaauaucugauaugugggc	349.851	243.636	251.28	301.564	288.723	280.155
TGACv1_scaffold_486924_6AS_36847	novel-36847	uccguccuguaauauaagaac	149.936	210.765	219.587	250.774	268.423	161.7
TGACv1_scaffold_093181_2AL_8323	novel-8323	aaaugugaucuguacaaaaaagac	155.489	88.9466	52.0669	184.113	227.821	186.143
TGACv1_scaffold_471461_6AL_16680	novel-16680	ucggaccaggcuucauuccuu	1449.38	1742.19	1337.89	1371.32	2057.15	2036.3
TGACv1_scaffold_641324_U_9030	novel-9030	aaaacgaucuuauauugugggacg	991.245	707.706	846.654	2491.87	1087.22	898.753
TGACv1_scaffold_330446_4BS_42687	novel-42687	ucuuauauugugggacggagc	133.277	206.898	221.851	288.867	209.775	180.503
TGACv1_scaffold_487213_6AS_39166	novel-39166	ugaauuuguccauagcaucag	794.107	1080.89	989.272	1650.67	951.885	1256
TGACv1_scaffold_457007_5DS_25567	novel-25567	cgugcuuuccgagaucuaaau	244.341	228.167	158.465	288.867	378.949	347.844
TGACv1_scaffold_031718_1BL_23203	novel-23203	acgacuugaacccugaugggcugg	274.883	185.628	262.599	380.923	442.108	272.634
TGACv1_scaffold_031368_1BL_18686	novel-18686	aaucgacugagaucuagccacacu	174.926	129.553	138.091	317.436	351.882	191.784
TGACv1_scaffold_423352_5BS_7652	novel-7652	aggucaugcuggaguuucauc	72.1915	119.885	181.102	31.7436	81.2034	28.2035
TGACv1_scaffold_472989_6AL_37516	novel-37516	aguaugagcgggauguagcuucgg	36.0958	19.3362	13.5827	88.8821	15.7896	24.4431
TGACv1_scaffold_577345_7BL_10992	novel-10992	ugccaaaggagaauugcccug	535.883	527.879	767.422	9.52308	9.0226	11.2814
TGACv1_scaffold_112392_2AS_10088	novel-10088	ugcuuugugauuugugaaugccac	3784.5	3020.32	3348.13	4615.52	5781.23	3092.99
TGACv1_scaffold_605711_7DL_44414	novel-44414	acucguugccgucgucgggcugcg	5.55319	5.80087	11.3189	44.4411	9.0226	20.6826
TGACv1_scaffold_179785_2DS_43891	novel-43891	uaaauauaaguuuuugaagag	74.9681	48.3406	58.8583	257.123	87.9704	92.1316
TGACv1_scaffold_393653_5AS_31212	novel-31212	gaucaugacugacagccucauu	116.617	150.823	158.465	190.462	376.694	180.503
TGACv1_scaffold_131594_2BL_32769	novel-32769	cgucgucggcacggccgc	5.55319	13.5354	18.1102	19.0462	33.8348	35.7245
TGACv1_scaffold_130258_2BL_15531	novel-15531	ugagccgaaccaauaucacu	13.883	52.2078	33.9567	0	4.5113	7.52095
TGACv1_scaffold_033755_1BL_41471	novel-41471	acgacuugaacccugaugggcugg	274.883	185.628	262.599	380.923	442.108	272.634
TGACv1_scaffold_641641_U_12657	novel-12657	uuccaaagggaucgcauugau	619.181	808.254	713.091	422.19	385.716	443.736
TGACv1_scaffold_256071_3DL_46939	novel-46939	uuggacugaagggugcucccuu	957.926	1127.3	1195.28	1298.31	859.403	1092.42
TGACv1_scaffold_272990_3DS_37203	novel-37203	uuaugaccaucugugcuugug	55.532	36.7388	61.1221	22.2205	27.0678	67.6885
TGACv1_scaffold_641468_U_10700	novel-10700	ucggaccaggcuucauucccc	7688.4	6935.9	6386.12	4050.49	5264.69	4835.97
TGACv1_scaffold_641505_U_11027	novel-11027	acucguugccgucgucgggcugcg	5.55319	5.80087	11.3189	44.4411	9.0226	20.6826
TGACv1_scaffold_405827_5BL_23751	novel-23751	gaucgugcugugacaguuucacu	33.3192	38.6724	52.0669	15.8718	27.0678	28.2035
TGACv1_scaffold_570476_7AS_31246	novel-31246	cuauagccggcuauuuaaaacuau	1274.46	614.892	681.398	1685.59	2106.78	793.46
TGACv1_scaffold_211048_3AS_17859	novel-17859	uaaauucugaauguaaugacg	36.0958	38.6724	47.5394	57.1385	56.3913	33.8443
TGACv1_scaffold_000230_1AL_7930	novel-7930	aagcgucucuccuguagaaauagg	3534.61	1525.63	1507.68	2863.27	3248.14	2233.72
TGACv1_scaffold_343065_4DL_19324	novel-19324	cuugaacuucuccauagcauc	122.17	156.623	165.256	133.323	191.73	172.982
TGACv1_scaffold_374320_5AL_9962	novel-9962	uccguccuguaauauaagaac	147.16	208.831	212.795	247.6	250.377	156.06
TGACv1_scaffold_343103_4DL_20083	novel-20083	ccuaccgccaaggacucugacggu	191.585	160.491	224.114	669.79	399.25	240.67
TGACv1_scaffold_158985_2DL_25369	novel-25369	auggucugauguguuaaacucuuc	74.9681	27.0707	33.9567	85.7078	74.4365	45.1257
TGACv1_scaffold_424840_5BS_43852	novel-43852	aggugggagguuguuggcugg	758.011	1367.07	1822.34	1666.54	1770.69	1111.22
TGACv1_scaffold_129866_2BL_9652	novel-9652	aucuuugccgucuguaauuaaaac	460.915	228.167	287.5	260.298	563.913	206.826
TGACv1_scaffold_522984_6BS_48136	novel-48136	guggacuguugucggccgcgccggu	11936.6	8163.76	7825.89	46850.4	21857.3	32398.3
TGACv1_scaffold_502067_6BL_39342	novel-39342	uuggcauucuguccaccucc	685.82	1019.02	801.378	663.442	906.772	955.16
TGACv1_scaffold_404938_5BL_12560	novel-12560	cuccggugaugacccaaa	602.522	1171.78	946.26	253.949	552.635	825.424
TGACv1_scaffold_328850_4BS_21727	novel-21727	uuugaaguucuagcuuugucu	47.2022	56.0751	52.0669	101.58	60.9026	99.6525
TGACv1_scaffold_603939_7DL_32520	novel-32520	cgauauuggugagguucaauc	38.8724	29.0043	22.6378	98.4052	81.2034	99.6525
TGACv1_scaffold_500564_6BL_22254	novel-22254	agaaucuugaugaugcugcau	97.1809	94.7475	108.661	38.0923	45.113	48.8862
TGACv1_scaffold_513380_6BS_8105	novel-8105	augugaucucaugaugaaacuuug	52.7554	50.2742	18.1102	82.5334	63.1582	78.9699
TGACv1_scaffold_487205_6AS_39136	novel-39136	auaggauuugagauacaugucauc	1682.62	1125.37	1170.37	3469.58	2041.36	1680.93
TGACv1_scaffold_375700_5AL_27937	novel-27937	ucuguaaacuaauauaagagc	1343.87	1726.72	1983.07	4602.82	3266.18	3051.62
TGACv1_scaffold_249029_3DL_1358	novel-1358	ucuguaaacuaauauaagagc	1343.87	1726.72	1983.07	4602.82	3266.18	3051.62
TGACv1_scaffold_362163_4DS_37731	novel-37731	ucuguaaacuuuuauaagagu	174.926	247.504	301.083	853.903	448.875	481.341
TGACv1_scaffold_558788_7AL_40518	novel-40518	ggcuaagaucaaguguaguaucua	269.33	392.525	423.327	1361.8	496.243	857.388
TGACv1_scaffold_129294_2BL_393	novel-393	gaaagaggcagagaguggaaug	22.2128	15.469	13.5827	111.103	92.4817	131.617
TGACv1_scaffold_320932_4BL_15495	novel-15495	uuaggaaacauguaguuuaga	5.55319	9.66811	13.5827	44.4411	13.5339	28.2035
TGACv1_scaffold_377636_5AL_40989	novel-40989	uuugaaguucuagcuuugucu	47.2022	56.0751	52.0669	107.928	72.1808	103.413
TGACv1_scaffold_558526_7AL_38758	novel-38758	aguggacuaucgaucauaucagau	30.5426	19.3362	11.3189	15.8718	27.0678	24.4431
TGACv1_scaffold_061346_1DL_13758	novel-13758	aauacguuuuggugugagcug	36.0958	38.6724	22.6378	25.3949	24.8122	35.7245
TGACv1_scaffold_061916_1DL_24878	novel-24878	cgaauguauuuuuuauggcuug	855.192	462.136	398.425	787.242	678.951	577.233
TGACv1_scaffold_457139_5DS_28761	novel-28761	gaucaugacugacagccucauu	116.617	150.823	158.465	190.462	376.694	180.503
TGACv1_scaffold_211961_3AS_32920	novel-32920	agggucuaccgaaggguuugugc	166.596	154.69	115.453	403.144	198.497	310.239
TGACv1_scaffold_407673_5BL_39889	novel-39889	ucauuaagcaucaucuucacu	2274.03	2747.68	2356.59	4174.28	3536.86	4753.24
TGACv1_scaffold_457139_5DS_28763	novel-28763	aggucaugcuggaguuucauc	72.1915	119.885	181.102	31.7436	81.2034	28.2035
TGACv1_scaffold_220806_3B_1990	novel-1990	agcgacgacuacaagaacugaagu	960.703	582.02	649.705	1025.32	1159.4	774.657
TGACv1_scaffold_645157_U_42149	novel-42149	accugcuuggaccgcagaaccagc	11.1064	17.4026	18.1102	104.754	69.9252	16.9221
TGACv1_scaffold_581229_7BL_45538	novel-45538	aguauguuugaguauagagcg	24.9894	36.7388	29.4291	15.8718	22.5565	52.6466
TGACv1_scaffold_177846_2DS_23520	novel-23520	cacguguucuucuccuccauc	2.7766	3.86725	4.52756	12.6974	20.3009	7.52095
TGACv1_scaffold_698757_U_48304	novel-48304	ugaauuuguccauagcaucag	688.596	933.94	857.973	1368.15	793.989	1039.77
TGACv1_scaffold_375111_5AL_21803	novel-21803	gaucgugcugugacaguuucacu	33.3192	38.6724	52.0669	15.8718	27.0678	28.2035
TGACv1_scaffold_527050_6DL_25282	novel-25282	augcuaaacuuugaacaaagauuu	27.766	29.0043	27.1654	34.918	58.6469	30.0838
TGACv1_scaffold_194678_3AL_22080	novel-22080	uauggcuagcuguggaaauaagcu	27.766	3.86725	18.1102	19.0462	42.8574	24.4431
TGACv1_scaffold_177828_2DS_23165	novel-23165	uggggaucaucgacgucaagc	16.6596	71.544	72.441	41.2667	96.993	62.0478
TGACv1_scaffold_499547_6BL_4783	novel-4783	uauaugaacugcagaaacgacgug	58.3085	32.8716	20.374	155.544	60.9026	45.1257
TGACv1_scaffold_225358_3B_34976	novel-34976	aguugaagaugagauauugaa	133.277	222.367	192.421	88.8821	117.294	141.018
TGACv1_scaffold_220592_3B_123	novel-123	uccgucccauaauauaagagc	505.341	622.626	638.386	615.826	793.989	528.346
TGACv1_scaffold_320848_4BL_13930	novel-13930	aucuguagcgcuguuuacgccaac	94.4043	23.2035	54.3307	69.8359	103.76	35.7245
TGACv1_scaffold_210825_3AS_12805	novel-12805	ucaggcucggggacuauggug	13.883	23.2035	15.8465	28.5693	29.3235	45.1257
TGACv1_scaffold_146503_2BS_14725	novel-14725	ggaacguuggcuggcucgagg	41.649	58.0087	67.9134	79.359	110.527	120.335
TGACv1_scaffold_223086_3B_20538	novel-20538	caaauuuagaucucgagaaacgcg	152.713	83.1458	76.9685	174.59	187.219	97.7723
TGACv1_scaffold_528051_6DL_38511	novel-38511	ucggaccaggcuucauuccuu	1449.38	1742.19	1337.89	1371.32	2057.15	2036.3
TGACv1_scaffold_080154_1DS_7194	novel-7194	uagacagaucuuuuuugaaacaau	72.1915	40.6061	58.8583	57.1385	139.85	45.1257
TGACv1_scaffold_327106_4BL_48421	novel-48421	ugaauuuguccauagcaucag	688.596	933.94	857.973	1368.15	793.989	1039.77
TGACv1_scaffold_527017_6DL_24656	novel-24656	uuccacagcuuucuugaacuu	2654.43	2504.04	2485.63	165.067	381.205	283.916
TGACv1_scaffold_271473_3DS_1737	novel-1737	uuggacugaagggugcucccucc	47.2022	81.2121	88.2874	146.021	96.993	92.1316
TGACv1_scaffold_130578_2BL_20106	novel-20106	ugccaaaggagaguugcccug	1127.3	1252.99	1113.78	82.5334	119.549	122.215
TGACv1_scaffold_062136_1DL_27686	novel-27686	uauuggcucggcucacucagg	2776.6	3594.6	4803.74	3069.61	3069.94	2747.03
TGACv1_scaffold_321617_4BL_29149	novel-29149	ccuauauuuugggacggaggu	105.511	90.8803	131.299	123.8	137.595	88.3711
TGACv1_scaffold_603292_7DL_23473	novel-23473	gcgugcacggauccaagcaua	19.4362	21.2699	18.1102	28.5693	38.3461	43.2454
TGACv1_scaffold_001457_1AL_27693	novel-27693	acgacggacuggcugaagagcgcc	16.6596	21.2699	18.1102	38.0923	29.3235	16.9221
TGACv1_scaffold_526999_6DL_24353	novel-24353	uaaaaaaucuguaggcacuac	2496.16	3004.85	2313.58	4250.47	5354.91	4956.3
TGACv1_scaffold_030870_1BL_11339	novel-11339	agauucuggcaaaagaacugggca	174.926	75.4113	58.8583	111.103	230.076	73.3292
TGACv1_scaffold_405119_5BL_15288	novel-15288	uaaggcaugacccauuguagacgu	383.171	274.574	359.941	818.985	572.935	310.239
TGACv1_scaffold_408236_5BL_42814	novel-42814	ccguuuuguggggucugccucugc	133.277	63.8096	101.87	111.103	155.64	45.1257
TGACv1_scaffold_556755_7AL_18156	novel-18156	gaggcuccucugacauacugcagg	249.894	154.69	172.047	133.323	230.076	95.8921
TGACv1_scaffold_374902_5AL_19470	novel-19470	ucggaccaggcuucaaucccu	14768.7	15353	13211.4	7459.75	11961.7	11187.4
TGACv1_scaffold_513365_6BS_7708	novel-7708	acaaucuguuuuucuuacugaagu	80.5213	58.0087	47.5394	222.205	139.85	86.4909
TGACv1_scaffold_001121_1AL_23720	novel-23720	ucggaccaggcuucauucccc	7688.4	6935.9	6386.12	4050.49	5264.69	4835.97
TGACv1_scaffold_221609_3B_8917	novel-8917	uuuuacuguaacaaagggugc	136.053	88.9466	95.0788	88.8821	112.782	75.2095
TGACv1_scaffold_193821_3AL_7870	novel-7870	auuugccaacuccgacuguagaug	527.554	378.99	359.941	755.498	590.981	490.742
TGACv1_scaffold_345316_4DL_43057	novel-43057	aaauggauguaucuagacgc	902.394	928.139	1005.12	1666.54	1452.64	1069.86
TGACv1_scaffold_436104_5DL_41337	novel-41337	ugagacgagaucuccccauac	27.766	52.2078	47.5394	38.0923	36.0904	39.485
TGACv1_scaffold_063397_1DL_39254	novel-39254	ucuuauaucuaggaauggagg	24.9894	29.0043	38.4843	15.8718	24.8122	26.3233
TGACv1_scaffold_434534_5DL_31219	novel-31219	auuuguaguguucggauugaguuu	7593.99	3526.93	3440.95	2552.19	3512.05	2564.64
TGACv1_scaffold_159324_2DL_28859	novel-28859	gcucacugcucuaucugucacc	52.7554	58.0087	86.0237	47.6154	24.8122	26.3233
TGACv1_scaffold_291221_4AL_41145	novel-41145	ugaggaaggacugcaucagc	9398.78	14703.3	11047.2	11472.1	12809.8	16841.3
TGACv1_scaffold_514080_6BS_21460	novel-21460	uggugaugaugauaaaacuuaggcu	1618.76	1009.35	855.709	580.908	1127.83	904.394
TGACv1_scaffold_527610_6DL_33712	novel-33712	cacgugcgcuccuucuccagc	13.883	11.6017	31.6929	0	6.76695	3.76047
TGACv1_scaffold_592402_7BS_13982	novel-13982	augugugucuaggucucaguaacu	72.1915	13.5354	20.374	82.5334	47.3687	41.3652
TGACv1_scaffold_289178_4AL_21572	novel-21572	ugagacgagaucuccccauac	27.766	52.2078	47.5394	38.0923	36.0904	39.485
TGACv1_scaffold_405330_5BL_17966	novel-17966	uaaaaaaucuguaggcacuac	2360.11	2865.63	2232.09	4021.92	5163.19	4708.11
TGACv1_scaffold_227713_3B_43632	novel-43632	caaauauuuaggaacggagggagu	1527.13	1237.52	1494.1	1485.6	1705.27	945.759
TGACv1_scaffold_640956_U_3692	novel-3692	augagcaucuucgaaagacugagu	571.979	423.463	513.878	622.175	651.883	464.418
TGACv1_scaffold_433069_5DL_8295	novel-8295	guauacaucuguaugaacgcgugu	86.0745	59.9423	56.5945	79.359	58.6469	45.1257
TGACv1_scaffold_221617_3B_8988	novel-8988	ucuguaaacuuuuauaagagu	174.926	247.504	301.083	853.903	448.875	481.341
TGACv1_scaffold_577269_7BL_9908	novel-9908	gcgugcacggauccaagcaua	19.4362	21.2699	18.1102	28.5693	38.3461	43.2454
TGACv1_scaffold_273008_3DS_37361	novel-37361	cuuggauugaagggagcucuc	349.851	378.99	459.547	298.39	248.122	300.838
TGACv1_scaffold_486957_6AS_37134	novel-37134	cuuuccguuucuggcugucugguc	113.841	73.4777	88.2874	82.5334	245.866	99.6525
TGACv1_scaffold_642095_U_17935	novel-17935	auguuauaucacuugacugagacu	358.181	272.641	366.732	457.108	387.972	272.634
TGACv1_scaffold_569855_7AS_21758	novel-21758	uuuugccgguugaacgaccuca	291.543	222.367	253.543	495.2	457.897	377.928
TGACv1_scaffold_342816_4DL_13843	novel-13843	ucggaccaggcuucauucccc	5106.16	5781.53	5342.52	3701.3	4084.98	4241.81
TGACv1_scaffold_342378_4DL_941	novel-941	gcggucggccgccucgaagcc	47.2022	156.623	110.925	60.3129	60.9026	84.6106
TGACv1_scaffold_404820_5BL_11129	novel-11129	cucuguaacugaauguaagac	38.8724	36.7388	33.9567	79.359	87.9704	48.8862
TGACv1_scaffold_321618_4BL_29151	novel-29151	ucggaccaggcuucauucccc	5106.16	5781.53	5342.52	3701.3	4084.98	4241.81
TGACv1_scaffold_641052_U_4740	novel-4740	ucggaccaggcuucauucccc	4903.47	5452.82	5116.14	3021.99	3706.03	3726.63
TGACv1_scaffold_342916_4DL_16321	novel-16321	aacaagaucucuguugcaaaacuu	83.2979	25.1371	45.2756	95.2308	54.1356	45.1257
TGACv1_scaffold_593961_7BS_40136	novel-40136	agucucugccaauucuucgug	994.022	1009.35	980.217	609.477	724.064	635.52
TGACv1_scaffold_434508_5DL_30959	novel-30959	uuucgagaucuaacuuugaccauu	616.405	355.787	439.173	796.765	676.695	488.861
TGACv1_scaffold_114101_2AS_36571	novel-36571	aaucggucuugauaguuaaauuua	2676.64	1262.66	1215.65	3933.03	3816.56	2237.48
TGACv1_scaffold_251206_3DL_36226	novel-36226	uuaauuuguccauagcauccg	30.5426	29.0043	20.374	19.0462	22.5565	28.2035
TGACv1_scaffold_225113_3B_33709	novel-33709	ugaauuuguccauagcaucag	827.426	1140.84	1034.55	1666.54	983.464	1303
TGACv1_scaffold_195899_3AL_34593	novel-34593	uuggacugaagggugcucccuu	957.926	1127.3	1195.28	1298.31	859.403	1092.42
TGACv1_scaffold_474043_6AL_43874	novel-43874	uuggcauucuguccaccucc	685.82	1019.02	801.378	663.442	906.772	955.16
TGACv1_scaffold_392481_5AS_881	novel-881	agaugcgaucauaccagu	2737.72	7276.22	6243.51	1577.66	3527.84	4155.32
TGACv1_scaffold_624130_7DS_41210	novel-41210	uccgucccauaauauaagagc	505.341	622.626	638.386	615.826	793.989	528.346
TGACv1_scaffold_221563_3B_8524	novel-8524	agaaucuugaugaugcugcau	97.1809	94.7475	108.661	38.0923	45.113	48.8862
TGACv1_scaffold_222235_3B_13986	novel-13986	caaacuuagaucucgagaaacgcg	91.6277	44.4733	54.3307	73.0103	108.271	71.449
TGACv1_scaffold_131418_2BL_30374	novel-30374	ccucuguaaacgaauauaagacgu	30.5426	15.469	24.9016	98.4052	81.2034	45.1257
TGACv1_scaffold_179292_2DS_41134	novel-41134	acucggucaaacuuugaaauaguc	2224.05	972.612	1104.72	1863.35	2830.84	1494.79
TGACv1_scaffold_513647_6BS_13884	novel-13884	ucgcuuggugcagaucgggac	6816.55	9830.54	12627.4	5510.69	7344.4	5490.29
TGACv1_scaffold_579817_7BL_39362	novel-39362	ucggaccaggcuucauucccc	4903.47	5452.82	5116.14	3021.99	3706.03	3726.63
TGACv1_scaffold_249683_3DL_19245	novel-19245	ugaauuuguccauagcauc	302.649	522.078	507.087	761.847	437.596	648.682
TGACv1_scaffold_250736_3DL_32433	novel-32433	agggucgaacugagaacacau	585.862	1330.33	1582.38	371.4	322.558	268.874
TGACv1_scaffold_094161_2AL_22869	novel-22869	gaaagaggcagagaguggaaug	22.2128	15.469	13.5827	111.103	92.4817	131.617
TGACv1_scaffold_513306_6BS_6060	novel-6060	uuugccgucuguagaaaaaaccgc	874.628	404.127	418.799	638.047	983.464	357.245
TGACv1_scaffold_642052_U_17375	novel-17375	agauggacuaucacuuugaguguu	63.8618	30.938	27.1654	53.9641	78.9478	47.0059
TGACv1_scaffold_375546_5AL_26244	novel-26244	agacacgggcuguucacgagg	55.532	50.2742	97.3426	15.8718	29.3235	33.8443
TGACv1_scaffold_434059_5DL_26353	novel-26353	ucauuaagcaucaucuucacu	2274.03	2747.68	2356.59	4174.28	3536.86	4753.24
TGACv1_scaffold_061495_1DL_17058	novel-17058	cauggccaaggccucugagguu	186.032	166.292	292.028	187.287	300.002	253.832
TGACv1_scaffold_093575_2AL_14871	novel-14871	ucuuccgcgaucaucaugacc	44.4256	119.885	67.9134	92.0565	130.828	118.455
TGACv1_scaffold_342984_4DL_17597	novel-17597	aggucauguggcagcuucauu	199.915	286.176	685.925	34.918	69.9252	56.4071
TGACv1_scaffold_225634_3B_36407	novel-36407	agugugaccaagagaucucuuuag	33.3192	30.938	27.1654	88.8821	63.1582	41.3652
TGACv1_scaffold_471218_6AL_11624	novel-11624	uaagggguguuaguagaauagacc	108.287	71.544	88.2874	139.672	119.549	54.5269
TGACv1_scaffold_433307_5DL_14905	novel-14905	aaccgcaaggcagucugaacgugu	11.1064	19.3362	13.5827	47.6154	24.8122	22.5628
TGACv1_scaffold_374405_5AL_11584	novel-11584	agaaucauaguagagcaaaacggc	149.936	125.686	113.189	130.149	108.271	58.2873
TGACv1_scaffold_499376_6BL_1005	novel-1005	cgcaacgauuagucgggaagggcu	108.287	71.544	72.441	82.5334	117.294	47.0059
TGACv1_scaffold_641318_U_8868	novel-8868	agauucuggcaaaagaacugggca	174.926	81.2121	54.3307	114.277	232.332	75.2095
TGACv1_scaffold_220711_3B_1154	novel-1154	aagcgucucuccuguagaaauagg	3534.61	1525.63	1507.68	2863.27	3248.14	2233.72
TGACv1_scaffold_375310_5AL_23916	novel-23916	gaaauguugggcggcuguggc	11.1064	29.0043	33.9567	15.8718	31.5791	13.1617
TGACv1_scaffold_712927_U_48489	novel-48489	ugaauuuguccauagcaucag	688.596	933.94	857.973	1368.15	793.989	1039.77
TGACv1_scaffold_211326_3AS_23249	novel-23249	uuggacugaagggugcucccucc	47.2022	81.2121	88.2874	146.021	96.993	92.1316
TGACv1_scaffold_472901_6AL_36770	novel-36770	cacgugcgcuccuucuccagc	13.883	11.6017	31.6929	0	6.76695	3.76047
TGACv1_scaffold_404813_5BL_11037	novel-11037	auaguucgaggaucuaugugacau	94.4043	52.2078	67.9134	44.4411	72.1808	48.8862
TGACv1_scaffold_288223_4AL_3005	novel-3005	ugaguuaugucguauucugag	27.766	7.73449	27.1654	12.6974	33.8348	9.40118
TGACv1_scaffold_290583_4AL_36909	novel-36909	aaacaagaaugaucguuggucuuuu	49.9788	54.1414	56.5945	60.3129	49.6243	52.6466
TGACv1_scaffold_158100_2DL_10301	novel-10301	ugguauuguuucggcucaug	30.5426	71.544	47.5394	22.2205	20.3009	30.0838
TGACv1_scaffold_145856_2BS_631	novel-631	agaagaucugucgugcguagcacu	610.851	351.919	382.579	1085.63	893.238	648.682
TGACv1_scaffold_577119_7BL_7491	novel-7491	acgacggacuggcugaagagcgcc	16.6596	21.2699	20.374	38.0923	29.3235	16.9221
TGACv1_scaffold_346192_4DL_45599	novel-45599	aggugucucuccuguagaaauagg	677.49	301.645	393.898	692.011	590.981	394.85
TGACv1_scaffold_641468_U_10699	novel-10699	ggaauguugucugguucaagg	1113.42	1266.52	1349.21	1107.85	1362.41	1182.67
TGACv1_scaffold_157933_2DL_4316	novel-4316	ucacaaauucccuugauc	241.564	454.401	398.425	139.672	209.775	329.041
TGACv1_scaffold_249801_3DL_21220	novel-21220	uggaccgcgcggucuggacguguu	36.0958	27.0707	45.2756	63.4872	81.2034	28.2035
TGACv1_scaffold_146706_2BS_18945	novel-18945	uuugccgucuguaauaaaaaugac	97.1809	98.6148	47.5394	98.4052	243.61	94.0118
TGACv1_scaffold_159973_2DL_35048	novel-35048	acuauauguggaucugugacaugc	372.064	282.309	305.61	530.118	412.784	317.76
TGACv1_scaffold_435583_5DL_38694	novel-38694	cgauccagauuaauugacgcu	116.617	145.022	86.0237	107.928	135.339	107.174
TGACv1_scaffold_577142_7BL_7826	novel-7826	uuugccgucuguaauauaaaacgu	358.181	152.756	144.882	215.857	469.175	178.623
TGACv1_scaffold_050689_1BS_34625	novel-34625	uucgccggagcagcgugcugu	105.511	129.553	115.453	92.0565	92.4817	131.617
TGACv1_scaffold_174478_2DL_48290	novel-48290	aaaaaagauugagccgagu	894.064	466.003	1075.3	304.739	457.897	571.592
TGACv1_scaffold_000073_1AL_3033	novel-3033	acucgaucaaacuuugaaauaguu	649.724	313.247	249.016	374.575	825.568	310.239
TGACv1_scaffold_642958_U_26832	novel-26832	gucucaaucgacuuagacuugguu	91.6277	79.2785	67.9134	63.4872	87.9704	52.6466
TGACv1_scaffold_404933_5BL_12480	novel-12480	gcggauuuuucaccaaagguucaag	202.692	117.951	113.189	323.785	157.896	172.982
TGACv1_scaffold_603069_7DL_19186	novel-19186	ucggaccaggcuucauucccc	4903.47	5452.82	5116.14	3021.99	3706.03	3726.63
TGACv1_scaffold_306187_4AS_407	novel-407	gguggauguagccaaguggauc	28948.8	30961.2	53266.8	31235.7	27915.9	58289.2
TGACv1_scaffold_374406_5AL_11596	novel-11596	gaaauagugauucucggagaagcu	94.4043	44.4733	56.5945	38.0923	38.3461	39.485
TGACv1_scaffold_195377_3AL_29731	novel-29731	ucuguaaacuaauauaagagc	1343.87	1726.72	1983.07	4602.82	3266.18	3051.62
TGACv1_scaffold_130392_2BL_17093	novel-17093	cgucgucggcacggccgc	5.55319	13.5354	18.1102	19.0462	33.8348	35.7245
TGACv1_scaffold_474333_6AL_44801	novel-44801	uuccacagcuuucuugaacuu	2654.43	2504.04	2485.63	165.067	381.205	283.916
TGACv1_scaffold_527033_6DL_25050	novel-25050	gcucacugcucuuccugucauc	94.4043	117.951	156.201	31.7436	58.6469	33.8443
TGACv1_scaffold_643197_U_29140	novel-29140	agauggacuaucacuuugaguguu	63.8618	30.938	27.1654	53.9641	78.9478	47.0059
TGACv1_scaffold_067170_1DL_46907	novel-46907	aaagcguauugugacggugaaccc	5697.58	3594.6	4577.36	7916.86	4847.39	4241.81

## Sheet: TableS5
Table S5 The differentially expressed miRNAs
#ID	S4	S5	S6	S1	S2	S3	PValue	FDR	log2FC	regulated
tae-miR156	2936.28	4994.01	4659.23	9115.57	16103.2	29426.9	2.79e-07	5.76e-06	2.17013	up
tae-miR160	419.02	672.18	573.47	971.81	1038.36	1258.66	0.00112473	0.00823595	1.02772	up
tae-miR164	622.17	699.25	832.94	1368.86	2059.31	2094	3.18e-05	0.000534675	1.38692	up
tae-miR396-5p	6.35	9.02	26.32	74.97	56.08	58.86	6.35e-05	0.000873133	2.0635	up
tae-miR397-5p	22.22	29.32	33.84	138.83	232.03	113.19	1.63e-08	4.35e-07	2.50692	up
tae-miR398	101.58	200.75	195.54	619.18	997.75	828.54	5.54e-10	1.93e-08	2.32241	up
tae-miR399	0	0	3.76	24.99	44.47	58.86	3.99e-09	1.29e-07	4.61868	up
tae-miR408	9.52	9.02	26.32	49.98	87.01	63.39	9.34e-05	0.00117829	2.07981	up
tae-miR5200	241.25	205.26	272.63	1124.52	1229.78	1170.37	1.35e-12	5.11e-11	2.31896	up
tae-miR9655-3p	0	0	0	22.21	11.6	31.69	9.45e-07	1.72e-05	6.28105	up
tae-miR9661-5p	399.97	1127.83	799.1	1379.97	1831.14	1623.13	0.00206494	0.0124998	1.11775	up
tae-miR9664-3p	374.57	550.38	780.3	1013.46	1256.85	1186.22	0.00568943	0.0280761	1.01965	up
tae-miR9672a-3p	5945.58	6595.52	2995.22	1207.82	1724.79	2499.21	4.06e-05	0.000594415	-1.39474	down
tae-miR9675-3p	107.93	196.24	152.3	1163.39	1620.38	2270.57	3.45e-20	2.61e-18	3.52516	up
tae-miR9676-5p	63.49	76.69	122.22	322.09	380.92	488.98	5.22e-08	1.13e-06	2.1731	up
tae-miR9678-3p	0	2.26	1.88	13.88	21.27	9.06	0.00119343	0.00847105	3.10959	up
tae-miR9778	1285.62	3978.97	2824.12	5172.8	6483.44	4824.12	0.00341767	0.0186371	1.08874	up
novel-19360	307.91	277.45	174.86	86.07	90.88	104.13	8.36e-05	0.00108462	-1.33346	down
novel-37658	4510.77	3230.09	3019.66	1299.45	1728.66	1967.22	0.000694518	0.00553177	-1.03952	down
novel42734	50.79	58.65	39.48	24.99	19.34	22.64	0.00989293	0.0449139	-1.0769	down
novel-42887	4602.82	3266.18	3051.62	1343.87	1726.72	1983.07	0.000635035	0.00537546	-1.04381	down
novel-20291	780.89	527.82	250.07	258.22	181.76	230.91	0.00307169	0.0178788	-1.09694	down
novel-10962	98.41	81.2	45.13	30.54	15.47	24.9	0.00048039	0.00445097	-1.56589	down
novel-44279	1072.93	496.24	308.36	249.89	104.42	221.85	0.000350195	0.00378544	-1.5966	down
novel-22124	82.53	119.55	122.22	1127.3	1252.99	1113.78	8.47e-24	7.82e-22	3.45443	up
novel-22869	111.1	92.48	131.62	22.21	15.47	13.58	1.8e-08	4.54e-07	-2.69005	down
novel-393	111.1	92.48	131.62	22.21	15.47	13.58	1.92e-08	4.58e-07	-2.69002	down
novel12814	63.49	58.65	58.29	16.66	27.07	27.17	0.00261925	0.0154434	-1.25731	down
novel-15531	0	4.51	7.52	13.88	52.21	33.96	5.12e-05	0.00072651	2.86834	up
novel-20106	82.53	119.55	122.22	1127.3	1252.99	1113.78	8.15e-24	7.82e-22	3.45442	up
novel-30374	98.41	81.2	45.13	30.54	15.47	24.9	0.000462861	0.00437789	-1.56594	down
novel-4827	111.1	92.48	131.62	22.21	15.47	13.58	2.14e-08	4.85e-07	-2.68995	down
novel-9610	625.35	498.5	287.68	227.68	123.75	122.24	6.89e-05	0.000920501	-1.47985	down
novel-13869	82.53	119.55	122.22	1127.3	1252.99	1113.78	8.61e-24	7.82e-22	3.45443	up
novel-29731	4602.82	3266.18	3051.62	1343.87	1726.72	1983.07	0.000638194	0.00537546	-1.04381	down
novel-32920	403.14	198.5	310.24	166.6	154.69	115.45	0.00719369	0.034744	-1.02859	down
novel-34457	17300.3	10089.5	9617.41	4378.69	5617.17	7400.3	0.0020173	0.0123764	-1.01667	down
novel-8524	38.09	45.11	48.89	97.18	94.75	108.66	0.00187198	0.0116422	1.21181	up
novel-8988	853.9	448.87	481.34	174.93	247.5	301.08	0.000639859	0.00537546	-1.23011	down
novel-22882	844.38	444.36	477.58	172.15	247.5	298.82	0.000669345	0.00542647	-1.22584	down
novel-1358	4602.82	3266.18	3051.62	1343.87	1726.72	1983.07	0.000651213	0.00537546	-1.04381	down
novel-32433	371.4	322.56	268.87	585.86	1330.33	1582.38	3.22e-07	6.09e-06	1.93703	up
novel-43833	403.14	198.5	310.24	166.6	154.69	115.45	0.0072879	0.0348285	-1.0286	down
novel-19607	8300.95	6029.36	6746.29	2682.19	3619.74	3037.99	0.000169533	0.00208021	-1.12705	down
novel-12998	101.58	69.93	63.93	30.54	36.74	9.06	0.000812697	0.00635683	-1.53352	down
novel-17596	34.92	69.93	56.41	199.92	286.18	685.93	5.11e-09	1.45e-07	2.90851	up
novel-17597	34.92	69.93	56.41	199.92	286.18	685.93	5.01e-09	1.45e-07	2.9085	up
novel-20083	669.79	399.25	240.67	191.59	160.49	224.11	0.00385021	0.0196404	-1.07479	down
novel-37731	853.9	448.87	481.34	174.93	247.5	301.08	0.000641114	0.00537546	-1.23011	down
novel-26244	15.87	29.32	33.84	55.53	50.27	97.34	0.00377302	0.0194653	1.35187	up
novel-27937	4602.82	3266.18	3051.62	1343.87	1726.72	1983.07	0.000597018	0.00537546	-1.0438	down
novel-28007	371.4	241.35	172.98	130.5	92.81	126.77	0.00348932	0.0186371	-1.07239	down
novel-31210	31.74	81.2	28.2	72.19	119.88	181.1	0.000843943	0.00635683	1.51479	up
novel-7652	31.74	81.2	28.2	72.19	119.88	181.1	0.000854112	0.00635683	1.51483	up
novel-14625	860.25	525.57	994.65	341.52	340.32	443.7	0.00354469	0.0187126	-1.07332	down
novel-33641	101.58	69.93	109.05	199.92	174.03	235.43	0.0023349	0.0139479	1.14219	up
novel-28763	31.74	81.2	28.2	72.19	119.88	181.1	0.000845571	0.00635683	1.5148	up
novel-34325	63.49	33.83	30.08	11.11	11.6	4.53	0.000250394	0.00277266	-2.08498	down
novel-392	31.74	58.65	33.84	94.4	117.95	156.2	3.96e-05	0.000594415	1.63775	up
novel-12684	2317.28	809.78	799.1	688.6	357.72	391.63	0.00146681	0.0100899	-1.36913	down
novel-23239	253.95	331.58	317.76	613.63	583.95	665.55	0.000431897	0.00426713	1.08895	up
novel-36770	0	6.77	3.76	13.88	11.6	31.69	0.00181385	0.0116298	2.29916	up
novel-44801	165.07	381.21	283.92	2654.43	2504.04	2485.63	6.27e-20	2.85e-18	3.2568	up
novel-11485	0	6.77	3.76	13.88	11.6	31.69	0.00176345	0.0116298	2.29877	up
novel-13090	31.74	58.65	33.84	94.4	117.95	156.2	3.83e-05	0.000594415	1.6377	up
novel-22254	38.09	45.11	48.89	97.18	94.75	108.66	0.00182715	0.0116298	1.21179	up
novel-24049	253.95	331.58	317.76	613.63	583.95	665.55	0.000432332	0.00426713	1.08895	up
novel-33200	165.07	381.21	283.92	2654.43	2504.04	2485.63	4.56e-20	2.69e-18	3.25675	up
novel-33201	165.07	381.21	283.92	2654.43	2504.04	2485.63	4.74e-20	2.69e-18	3.25675	up
novel-7708	222.21	139.85	86.49	80.52	58.01	47.54	0.00454778	0.022941	-1.16615	down
novel-48136	46850.4	21857.3	32398.3	11936.6	8163.75	7825.89	3.18e-07	6.09e-06	-1.8194	down
novel-7666	38.09	45.11	48.89	97.18	94.75	108.66	0.00184234	0.0116298	1.21179	up
novel-24656	165.07	381.21	283.92	2654.43	2504.04	2485.63	5.46e-20	2.75e-18	3.25678	up
novel-24657	165.07	381.21	283.92	2654.43	2504.04	2485.63	6.95e-20	2.87e-18	3.25682	up
novel-24662	253.95	331.58	317.76	613.63	583.95	665.55	0.000426991	0.00426713	1.08895	up
novel-25050	31.74	58.65	33.84	94.4	117.95	156.2	3.8e-05	0.000594415	1.63769	up
novel-33712	0	6.77	3.76	13.88	11.6	31.69	0.00169605	0.0114926	2.29823	up
novel-17345	98.41	81.2	99.65	38.87	29	22.64	0.000183815	0.00219611	-1.59443	down
novel-40518	1361.8	496.24	857.39	269.33	392.53	423.33	0.00119416	0.00847105	-1.28166	down
novel-25328	253.95	331.58	317.76	613.63	583.95	665.55	0.000432353	0.00426713	1.08895	up
novel-30822	203.16	189.47	116.57	91.63	59.94	76.97	0.00348059	0.0186371	-1.06451	down
novel-10382	371.4	234.59	172.98	127.72	92.81	126.77	0.00375366	0.0194653	-1.07223	down
novel-10992	9.52	9.02	11.28	535.88	527.88	767.42	3.81e-36	1.48e-33	5.93669	up
novel-37368	5180.56	2661.67	3281.01	963.48	1285.86	1602.76	2.25e-05	0.000392047	-1.47489	down
novel-43450	98.41	81.2	99.65	38.87	29	22.64	0.0001974	0.00227028	-1.59438	down
novel-1218	253.95	331.58	317.76	613.63	583.95	665.55	0.000448629	0.00433357	1.08897	up
novel-4704	9.52	9.02	11.28	535.88	527.88	767.42	6.52e-36	1.48e-33	5.93667	up
novel-18581	117.45	130.83	84.61	69.41	27.07	22.64	0.00184438	0.0116298	-1.42743	down
novel-32520	98.41	81.2	99.65	38.87	29	22.64	0.000200024	0.00227028	-1.59437	down
novel-40235	146.02	171.43	78.97	66.64	59.94	43.01	0.00318081	0.0182796	-1.11363	down
novel-42149	104.75	69.93	16.92	11.11	17.4	18.11	0.00140509	0.00981404	-1.83425	down

## Sheet: TableS6
Table S7 The Go enrichment of the target genes of the DEMs (p < 0.05)			Table S6 The Go enrichment of the target genes of the DEMs (p < 0.05).
GO ID	GO terms	ontology	GO ID	GO terms	ontology	The target gene ID	Items	Background_Items	p_adj	p value
GO:0043531	ADP binding	Molecular Function	GO:0043531	ADP binding	Molecular Function	gene:TRIAE_CS42_4AL_TGACv1_288579_AA0952570;gene:TRIAE_CS42_2BL_TGACv1_131927_AA0433640;gene:TRIAE_CS42_1BS_TGACv1_050049_AA0166550;gene:TRIAE_CS42_1BS_TGACv1_049435_AA0153550;gene:TRIAE_CS42_6BS_TGACv1_513906_AA1651870;gene:TRIAE_CS42_7BS_TGACv1_591878_AA1924220;gene:TRIAE_CS42_4AL_TGACv1_288583_AA0952880;gene:TRIAE_CS42_4AL_TGACv1_291127_AA0992360;gene:TRIAE_CS42_1BS_TGACv1_051152_AA0178150;gen…	111	944	0	1e-30
GO:0016818	hydrolase activity, acting on acid anhydrides, in phosphorus-containing anhydrides	Molecular Function	GO:0016818	hydrolase activity, acting on acid anhydrides, in phosphorus-containing anhydrides	Molecular Function	gene:TRIAE_CS42_4AL_TGACv1_288218_AA0940750;gene:TRIAE_CS42_6DL_TGACv1_527403_AA1703400;gene:TRIAE_CS42_2AL_TGACv1_093927_AA0289540;gene:TRIAE_CS42_6DL_TGACv1_526887_AA1694360;gene:TRIAE_CS42_2DL_TGACv1_159461_AA0538610;gene:TRIAE_CS42_4DS_TGACv1_362589_AA1180840;gene:TRIAE_CS42_6BL_TGACv1_500117_AA1599360;gene:TRIAE_CS42_6AL_TGACv1_472296_AA1520540;gene:TRIAE_CS42_7BS_TGACv1_592524_AA1939760;gen…	21	39	1.03e-19	2.41e-22
GO:0004306	ethanolamine-phosphate cytidylyltransferase activity	Molecular Function	GO:0004306	ethanolamine-phosphate cytidylyltransferase activity	Molecular Function	gene:TRIAE_CS42_5DL_TGACv1_436978_AA1464290;gene:TRIAE_CS42_4DS_TGACv1_361881_AA1173830;gene:TRIAE_CS42_5AL_TGACv1_375502_AA1222790;gene:TRIAE_CS42_4AL_TGACv1_288854_AA0959760;gene:TRIAE_CS42_4BS_TGACv1_328453_AA1088040;gene:TRIAE_CS42_5BL_TGACv1_404801_AA1311150	6	6	2.81e-07	6.53e-10
GO:0032559	adenyl ribonucleotide binding	Molecular Function	GO:0032559	adenyl ribonucleotide binding	Molecular Function	gene:TRIAE_CS42_3B_TGACv1_229391_AA0828590;gene:TRIAE_CS42_7DS_TGACv1_622078_AA2032340;gene:TRIAE_CS42_2DS_TGACv1_177143_AA0566590;gene:TRIAE_CS42_U_TGACv1_640702_AA2070070;gene:TRIAE_CS42_2BL_TGACv1_129744_AA0394470;gene:TRIAE_CS42_6BS_TGACv1_513939_AA1652550;gene:TRIAE_CS42_U_TGACv1_640933_AA2079720;gene:TRIAE_CS42_5BL_TGACv1_404864_AA1313120;gene:TRIAE_CS42_7AS_TGACv1_569338_AA1813830;gene:TRI…	19	118	8.4e-07	1.95e-09
GO:0032550	purine ribonucleoside binding	Molecular Function	GO:0032550	purine ribonucleoside binding	Molecular Function	gene:TRIAE_CS42_7DS_TGACv1_622078_AA2032340;gene:TRIAE_CS42_3B_TGACv1_229391_AA0828590;gene:TRIAE_CS42_U_TGACv1_640702_AA2070070;gene:TRIAE_CS42_2BL_TGACv1_129744_AA0394470;gene:TRIAE_CS42_2DS_TGACv1_177143_AA0566590;gene:TRIAE_CS42_5BL_TGACv1_404864_AA1313120;gene:TRIAE_CS42_7AS_TGACv1_569338_AA1813830;gene:TRIAE_CS42_U_TGACv1_640933_AA2079720;gene:TRIAE_CS42_6BS_TGACv1_513939_AA1652550;gene:TRI…	19	119	9.72e-07	2.26e-09
GO:0043168	anion binding	Molecular Function	GO:0043168	anion binding	Molecular Function	gene:TRIAE_CS42_5DL_TGACv1_432999_AA1397360;gene:TRIAE_CS42_7DS_TGACv1_621578_AA2019830;gene:TRIAE_CS42_U_TGACv1_640739_AA2072120;gene:TRIAE_CS42_7DS_TGACv1_622470_AA2040210;gene:TRIAE_CS42_U_TGACv1_640763_AA2072970;gene:TRIAE_CS42_3DS_TGACv1_273772_AA0933380;gene:TRIAE_CS42_3DS_TGACv1_271475_AA0899750;gene:TRIAE_CS42_1BS_TGACv1_051527_AA0180260;gene:TRIAE_CS42_6DL_TGACv1_527452_AA1704220;gene:TR…	19	122	1.49e-06	3.47e-09
GO:0015421	oligopeptide-transporting ATPase activity	Molecular Function	GO:0015421	oligopeptide-transporting ATPase activity	Molecular Function	Wheat_newGene_22297;gene:TRIAE_CS42_5BL_TGACv1_405319_AA1324840;gene:TRIAE_CS42_5AL_TGACv1_376264_AA1234660;gene:TRIAE_CS42_5AL_TGACv1_376264_AA1234650;gene:TRIAE_CS42_5DL_TGACv1_434720_AA1440530;Wheat_newGene_18742	6	11	0.000114	2.66e-07
GO:0015079	potassium ion transmembrane transporter activity	Molecular Function	GO:0015079	potassium ion transmembrane transporter activity	Molecular Function	gene:TRIAE_CS42_5BL_TGACv1_407556_AA1357920;gene:TRIAE_CS42_2AL_TGACv1_102455_AA0327870;gene:TRIAE_CS42_7AL_TGACv1_556774_AA1770580;gene:TRIAE_CS42_1DS_TGACv1_080119_AA0240180;gene:TRIAE_CS42_7BL_TGACv1_578444_AA1895080;gene:TRIAE_CS42_5AL_TGACv1_374092_AA1190110;gene:TRIAE_CS42_1AS_TGACv1_020203_AA0075600;gene:TRIAE_CS42_4AS_TGACv1_306833_AA1013940;gene:TRIAE_CS42_6AL_TGACv1_471048_AA1501690;gen…	12	76	0.000971	2.26e-06
GO:0008429	phosphatidylethanolamine binding	Molecular Function	GO:0008429	phosphatidylethanolamine binding	Molecular Function	gene:TRIAE_CS42_3DS_TGACv1_272258_AA0917880;gene:TRIAE_CS42_7AS_TGACv1_569837_AA1825000;gene:TRIAE_CS42_3AS_TGACv1_211205_AA0686640;gene:TRIAE_CS42_7DS_TGACv1_621674_AA2022890;gene:TRIAE_CS42_7BS_TGACv1_595178_AA1958810;gene:TRIAE_CS42_3B_TGACv1_223754_AA0786660	6	15	0.001118	2.6e-06
GO:0004794	L-threonine ammonia-lyase activity	Molecular Function	GO:0004794	L-threonine ammonia-lyase activity	Molecular Function	gene:TRIAE_CS42_5AS_TGACv1_393452_AA1272610;gene:TRIAE_CS42_U_TGACv1_640771_AA2073630;gene:TRIAE_CS42_4AL_TGACv1_288275_AA0943350;gene:TRIAE_CS42_U_TGACv1_641983_AA2108840	4	6	0.004643	1.08e-05
GO:0004518	nuclease activity	Molecular Function	GO:0004518	nuclease activity	Molecular Function	gene:TRIAE_CS42_2AL_TGACv1_093012_AA0269380;gene:TRIAE_CS42_4BS_TGACv1_327971_AA1080170;gene:TRIAE_CS42_3AL_TGACv1_196661_AA0662250;gene:TRIAE_CS42_2BL_TGACv1_129356_AA0380050;gene:TRIAE_CS42_7BL_TGACv1_580581_AA1914690;gene:TRIAE_CS42_4DS_TGACv1_361701_AA1171750;gene:TRIAE_CS42_3B_TGACv1_226177_AA0814550;gene:TRIAE_CS42_3DL_TGACv1_250834_AA0873840;gene:TRIAE_CS42_3DL_TGACv1_250090_AA0862050;gene…	12	88	0.004647	1.08e-05
GO:0004777	succinate-semialdehyde dehydrogenase (NAD+) activity	Molecular Function	GO:0004777	succinate-semialdehyde dehydrogenase (NAD+) activity	Molecular Function	gene:TRIAE_CS42_6DS_TGACv1_542543_AA1724000;gene:TRIAE_CS42_6BS_TGACv1_513181_AA1633180;gene:TRIAE_CS42_6AS_TGACv1_487831_AA1573180	3	3	0.011024	2.56e-05
GO:0004164	diphthine synthase activity	Molecular Function	GO:0004164	diphthine synthase activity	Molecular Function	gene:TRIAE_CS42_5DL_TGACv1_436656_AA1462530;gene:TRIAE_CS42_5BL_TGACv1_406322_AA1344050;gene:TRIAE_CS42_5AL_TGACv1_374207_AA1193630	3	3	0.011024	2.56e-05
GO:0009013	succinate-semialdehyde dehydrogenase [NAD(P)+] activity	Molecular Function	GO:0009013	succinate-semialdehyde dehydrogenase [NAD(P)+] activity	Molecular Function	gene:TRIAE_CS42_6BS_TGACv1_513181_AA1633180;gene:TRIAE_CS42_6AS_TGACv1_487831_AA1573180;gene:TRIAE_CS42_6DS_TGACv1_542543_AA1724000	3	3	0.011024	2.56e-05
GO:0030899	calcium-dependent ATPase activity	Molecular Function	GO:0030899	calcium-dependent ATPase activity	Molecular Function	gene:TRIAE_CS42_4AL_TGACv1_291021_AA0991450;gene:TRIAE_CS42_7DS_TGACv1_622168_AA2034390;gene:TRIAE_CS42_7AS_TGACv1_571632_AA1849010	3	3	0.011024	2.56e-05
GO:0016018	cyclosporin A binding	Molecular Function	GO:0016018	cyclosporin A binding	Molecular Function	gene:TRIAE_CS42_4BS_TGACv1_329503_AA1102020;gene:TRIAE_CS42_4AL_TGACv1_289433_AA0971060;gene:TRIAE_CS42_4DS_TGACv1_362070_AA1176390	3	3	0.011024	2.56e-05
GO:0016710	trans-cinnamate 4-monooxygenase activity	Molecular Function	GO:0016710	trans-cinnamate 4-monooxygenase activity	Molecular Function	gene:TRIAE_CS42_2BS_TGACv1_148390_AA0492590;gene:TRIAE_CS42_7BL_TGACv1_580949_AA1916070;gene:TRIAE_CS42_7DL_TGACv1_603296_AA1980330;gene:TRIAE_CS42_2DS_TGACv1_179225_AA0605450;gene:TRIAE_CS42_7AL_TGACv1_558392_AA1793090	5	14	0.015307	3.56e-05
GO:0000976	transcription regulatory region sequence-specific DNA binding	Molecular Function	GO:0000976	transcription regulatory region sequence-specific DNA binding	Molecular Function	gene:TRIAE_CS42_7AS_TGACv1_570121_AA1830890;gene:TRIAE_CS42_6DL_TGACv1_528001_AA1710590;gene:TRIAE_CS42_U_TGACv1_640910_AA2078870;gene:TRIAE_CS42_7DS_TGACv1_622571_AA2042020;gene:TRIAE_CS42_6AL_TGACv1_474737_AA1535840;gene:TRIAE_CS42_7DS_TGACv1_625563_AA2065540;gene:TRIAE_CS42_6BL_TGACv1_499874_AA1593710;gene:TRIAE_CS42_4AL_TGACv1_291073_AA0991970;gene:TRIAE_CS42_7AS_TGACv1_570494_AA1836600	9	56	0.015455	3.59e-05
GO:0008239	dipeptidyl-peptidase activity	Molecular Function	GO:0008239	dipeptidyl-peptidase activity	Molecular Function	gene:TRIAE_CS42_6AL_TGACv1_471366_AA1507730;gene:TRIAE_CS42_6BL_TGACv1_501132_AA1613950;gene:TRIAE_CS42_6DL_TGACv1_526657_AA1689110	3	4	0.043123	0.0001
GO:0016851	magnesium chelatase activity	Molecular Function	GO:0016851	magnesium chelatase activity	Molecular Function	gene:TRIAE_CS42_5AL_TGACv1_377177_AA1244710;gene:TRIAE_CS42_5DL_TGACv1_433031_AA1398900;gene:TRIAE_CS42_2AS_TGACv1_113806_AA0360920;gene:TRIAE_CS42_5BL_TGACv1_404431_AA1299630	4	10	0.059114	0.000137
GO:0004519	endonuclease activity	Molecular Function	GO:0004519	endonuclease activity	Molecular Function	gene:TRIAE_CS42_3AL_TGACv1_194293_AA0630550;gene:TRIAE_CS42_2BL_TGACv1_130259_AA0407500;gene:TRIAE_CS42_1DL_TGACv1_062028_AA0207740;gene:TRIAE_CS42_2BL_TGACv1_129647_AA0391610;gene:TRIAE_CS42_6BL_TGACv1_502415_AA1624640;gene:TRIAE_CS42_3B_TGACv1_222610_AA0767730;gene:TRIAE_CS42_6AL_TGACv1_471144_AA1503470;gene:TRIAE_CS42_3B_TGACv1_222165_AA0758730;gene:TRIAE_CS42_2BS_TGACv1_146108_AA0455340;gene:…	11	98	0.065518	0.000152
GO:0004000	adenosine deaminase activity	Molecular Function	GO:0004000	adenosine deaminase activity	Molecular Function	gene:TRIAE_CS42_2AL_TGACv1_095498_AA0311590;gene:TRIAE_CS42_2BL_TGACv1_130568_AA0413730;gene:TRIAE_CS42_2AL_TGACv1_095498_AA0311570;gene:TRIAE_CS42_2DL_TGACv1_159462_AA0538670	4	11	0.090719	0.000211
GO:0009045	xylose isomerase activity	Molecular Function	GO:0009045	xylose isomerase activity	Molecular Function	gene:TRIAE_CS42_2AS_TGACv1_113092_AA0351090;gene:TRIAE_CS42_2BS_TGACv1_147123_AA0478380;gene:TRIAE_CS42_2DS_TGACv1_177668_AA0582190	3	5	0.105431	0.000245
GO:0047807	cytokinin 7-beta-glucosyltransferase activity	Molecular Function	GO:0047807	cytokinin 7-beta-glucosyltransferase activity	Molecular Function	gene:TRIAE_CS42_5BL_TGACv1_407057_AA1352930;gene:TRIAE_CS42_5AL_TGACv1_376929_AA1242500;gene:TRIAE_CS42_U_TGACv1_641782_AA2104210	3	5	0.105431	0.000245
GO:0080062	cytokinin 9-beta-glucosyltransferase activity	Molecular Function	GO:0080062	cytokinin 9-beta-glucosyltransferase activity	Molecular Function	gene:TRIAE_CS42_U_TGACv1_641782_AA2104210;gene:TRIAE_CS42_5BL_TGACv1_407057_AA1352930;gene:TRIAE_CS42_5AL_TGACv1_376929_AA1242500	3	5	0.105431	0.000245
GO:0000906	6,7-dimethyl-8-ribityllumazine synthase activity	Molecular Function	GO:0000906	6,7-dimethyl-8-ribityllumazine synthase activity	Molecular Function	gene:TRIAE_CS42_2AL_TGACv1_095699_AA0313940;gene:TRIAE_CS42_2DL_TGACv1_161766_AA0560530;gene:TRIAE_CS42_2BL_TGACv1_131848_AA0432810	3	6	0.206219	0.00048
GO:0016779	nucleotidyltransferase activity	Molecular Function	GO:0016779	nucleotidyltransferase activity	Molecular Function	gene:TRIAE_CS42_2BL_TGACv1_131457_AA0428030;gene:TRIAE_CS42_7AS_TGACv1_569552_AA1819040;Wheat_newGene_20867;gene:TRIAE_CS42_4AS_TGACv1_308655_AA1028870;gene:TRIAE_CS42_2DL_TGACv1_160264_AA0548820;gene:TRIAE_CS42_4BL_TGACv1_320501_AA1041690;gene:TRIAE_CS42_4DL_TGACv1_342642_AA1118950;gene:TRIAE_CS42_2AL_TGACv1_094403_AA0297080;gene:TRIAE_CS42_3DS_TGACv1_274169_AA0934950;gene:TRIAE_CS42_7DS_TGACv1_…	10	98	0.278284	0.000647
GO:0018548	pentaerythritol trinitrate reductase activity	Molecular Function	GO:0018548	pentaerythritol trinitrate reductase activity	Molecular Function	gene:TRIAE_CS42_1BL_TGACv1_031645_AA0117810;gene:TRIAE_CS42_1AL_TGACv1_000279_AA0007970	2	2	0.374126	0.00087
GO:0008734	L-aspartate oxidase activity	Molecular Function	GO:0008734	L-aspartate oxidase activity	Molecular Function	gene:TRIAE_CS42_6BS_TGACv1_513401_AA1640440;gene:TRIAE_CS42_6DS_TGACv1_543856_AA1744750	2	2	0.374126	0.00087
GO:0004076	biotin synthase activity	Molecular Function	GO:0004076	biotin synthase activity	Molecular Function	gene:TRIAE_CS42_7BS_TGACv1_592934_AA1946410;gene:TRIAE_CS42_7AS_TGACv1_569437_AA1815890	2	2	0.374126	0.00087
GO:0052690	trichloro-p-hydroquinone reductive dehalogenase activity	Molecular Function	GO:0052690	trichloro-p-hydroquinone reductive dehalogenase activity	Molecular Function	gene:TRIAE_CS42_1BL_TGACv1_031645_AA0117810;gene:TRIAE_CS42_1AL_TGACv1_000279_AA0007970	2	2	0.374126	0.00087
GO:0004650	polygalacturonase activity	Molecular Function	GO:0004650	polygalacturonase activity	Molecular Function	gene:TRIAE_CS42_7DS_TGACv1_622096_AA2032670;gene:TRIAE_CS42_5BL_TGACv1_404837_AA1312380;gene:TRIAE_CS42_4AL_TGACv1_288772_AA0957720;gene:TRIAE_CS42_3DS_TGACv1_272319_AA0918870;gene:TRIAE_CS42_5AS_TGACv1_392502_AA1259650;gene:TRIAE_CS42_3B_TGACv1_223411_AA0781690;gene:TRIAE_CS42_5BL_TGACv1_405854_AA1336540;gene:TRIAE_CS42_4BL_TGACv1_321635_AA1063390;gene:TRIAE_CS42_5BL_TGACv1_405120_AA1320520;gene…	11	125	0.528443	0.001229
GO:0030797	24-methylenesterol C-methyltransferase activity	Molecular Function	GO:0030797	24-methylenesterol C-methyltransferase activity	Molecular Function	gene:TRIAE_CS42_4BL_TGACv1_320605_AA1044420;gene:TRIAE_CS42_5AL_TGACv1_374254_AA1195370;gene:TRIAE_CS42_4DL_TGACv1_342900_AA1124980	3	8	0.552321	0.001284
GO:0015198	oligopeptide transporter activity	Molecular Function	GO:0015198	oligopeptide transporter activity	Molecular Function	gene:TRIAE_CS42_6BL_TGACv1_500806_AA1609980;gene:TRIAE_CS42_6DL_TGACv1_527595_AA1706170;gene:TRIAE_CS42_7DS_TGACv1_621924_AA2029380;gene:TRIAE_CS42_6AL_TGACv1_471574_AA1511050	4	19	0.882454	0.002052
GO:0051539	4 iron, 4 sulfur cluster binding	Molecular Function	GO:0051539	4 iron, 4 sulfur cluster binding	Molecular Function	gene:TRIAE_CS42_1DL_TGACv1_062028_AA0207740;gene:TRIAE_CS42_3AL_TGACv1_194189_AA0628180;gene:TRIAE_CS42_3AL_TGACv1_195324_AA0648060;gene:TRIAE_CS42_7BS_TGACv1_592934_AA1946410;gene:TRIAE_CS42_2BS_TGACv1_146759_AA0472170;gene:TRIAE_CS42_3B_TGACv1_226306_AA0815880;gene:TRIAE_CS42_7AS_TGACv1_569437_AA1815890;gene:TRIAE_CS42_3B_TGACv1_222610_AA0767730;gene:TRIAE_CS42_2BL_TGACv1_129647_AA0391610;Wheat…	11	136	1	0.002412
GO:0016708	oxidoreductase activity, acting on paired donors, with incorporation or reduction of molecular oxygen, NAD(P)H as one donor, and incorporation of two atoms of oxygen into one donor	Molecular Function	GO:0016708	oxidoreductase activity, acting on paired donors, with incorporation or reduction of molecular oxygen, NAD(P)H as one donor, and incorporation of two atoms of oxygen into one donor	Molecular Function	gene:TRIAE_CS42_7AL_TGACv1_556440_AA1762960;gene:TRIAE_CS42_7BL_TGACv1_578495_AA1895930	2	3	1	0.002559
GO:0019133	choline monooxygenase activity	Molecular Function	GO:0019133	choline monooxygenase activity	Molecular Function	gene:TRIAE_CS42_7BL_TGACv1_578495_AA1895930;gene:TRIAE_CS42_7AL_TGACv1_556440_AA1762960	2	3	1	0.002559
GO:0034023	5-(carboxyamino)imidazole ribonucleotide mutase activity	Molecular Function	GO:0034023	5-(carboxyamino)imidazole ribonucleotide mutase activity	Molecular Function	gene:TRIAE_CS42_3B_TGACv1_227192_AA0822100;gene:TRIAE_CS42_3AS_TGACv1_211037_AA0683640	2	3	1	0.002559
GO:0004676	3-phosphoinositide-dependent protein kinase activity	Molecular Function	GO:0004676	3-phosphoinositide-dependent protein kinase activity	Molecular Function	gene:TRIAE_CS42_3AL_TGACv1_196291_AA0659200;gene:TRIAE_CS42_3B_TGACv1_220994_AA0726180	2	3	1	0.002559
GO:0004638	phosphoribosylaminoimidazole carboxylase activity	Molecular Function	GO:0004638	phosphoribosylaminoimidazole carboxylase activity	Molecular Function	gene:TRIAE_CS42_3B_TGACv1_227192_AA0822100;gene:TRIAE_CS42_3AS_TGACv1_211037_AA0683640	2	3	1	0.002559
GO:0004816	asparagine-tRNA ligase activity	Molecular Function	GO:0004816	asparagine-tRNA ligase activity	Molecular Function	gene:TRIAE_CS42_2AS_TGACv1_112449_AA0338270;gene:TRIAE_CS42_2BS_TGACv1_145883_AA0448040;gene:TRIAE_CS42_2DS_TGACv1_179544_AA0607840	3	10	1	0.002633
GO:0016765	transferase activity, transferring alkyl or aryl (other than methyl) groups	Molecular Function	GO:0016765	transferase activity, transferring alkyl or aryl (other than methyl) groups	Molecular Function	gene:TRIAE_CS42_1BL_TGACv1_031274_AA0110750;gene:TRIAE_CS42_5AS_TGACv1_393034_AA1267500;gene:TRIAE_CS42_5BL_TGACv1_404264_AA1292920	3	11	1	0.003542
GO:0000170	sphingosine hydroxylase activity	Molecular Function	GO:0000170	sphingosine hydroxylase activity	Molecular Function	gene:TRIAE_CS42_6BL_TGACv1_499370_AA1579900;gene:TRIAE_CS42_6AL_TGACv1_473567_AA1531770;gene:TRIAE_CS42_6DL_TGACv1_527104_AA1698620	3	11	1	0.003542
GO:0004793	threonine aldolase activity	Molecular Function	GO:0004793	threonine aldolase activity	Molecular Function	gene:TRIAE_CS42_2BL_TGACv1_132027_AA0434630;gene:TRIAE_CS42_2DL_TGACv1_158146_AA0510470;gene:TRIAE_CS42_2AL_TGACv1_095635_AA0313150	3	12	1	0.004619
GO:0008716	D-alanine-D-alanine ligase activity	Molecular Function	GO:0008716	D-alanine-D-alanine ligase activity	Molecular Function	Wheat_newGene_3330;gene:TRIAE_CS42_2DS_TGACv1_177268_AA0571460	2	4	1	0.005018
GO:0030504	inorganic diphosphate transmembrane transporter activity	Molecular Function	GO:0030504	inorganic diphosphate transmembrane transporter activity	Molecular Function	gene:TRIAE_CS42_3DS_TGACv1_272293_AA0918520;Wheat_newGene_9124	2	4	1	0.005018
GO:0015185	gamma-aminobutyric acid transmembrane transporter activity	Molecular Function	GO:0015185	gamma-aminobutyric acid transmembrane transporter activity	Molecular Function	gene:TRIAE_CS42_3AL_TGACv1_194180_AA0628010;gene:TRIAE_CS42_3B_TGACv1_220592_AA0710050	2	4	1	0.005018
GO:0015369	calcium	Molecular Function	GO:0015369	calcium	Molecular Function	gene:TRIAE_CS42_6DS_TGACv1_542626_AA1725700;gene:TRIAE_CS42_6BS_TGACv1_514466_AA1660080;gene:TRIAE_CS42_6AS_TGACv1_487198_AA1568900	3	13	1	0.005874
GO:0047334	diphosphate-fructose-6-phosphate 1-phosphotransferase activity	Molecular Function	GO:0047334	diphosphate-fructose-6-phosphate 1-phosphotransferase activity	Molecular Function	gene:TRIAE_CS42_5DS_TGACv1_457160_AA1483380;gene:TRIAE_CS42_5AS_TGACv1_393587_AA1274200;gene:TRIAE_CS42_5BS_TGACv1_423221_AA1371470	3	13	1	0.005874
GO:0019200	carbohydrate kinase activity	Molecular Function	GO:0019200	carbohydrate kinase activity	Molecular Function	gene:TRIAE_CS42_6AS_TGACv1_486302_AA1559430;gene:TRIAE_CS42_6BS_TGACv1_515016_AA1666650;gene:TRIAE_CS42_6DS_TGACv1_543617_AA1742190	3	14	1	0.007313
GO:0004337	geranyltranstransferase activity	Molecular Function	GO:0004337	geranyltranstransferase activity	Molecular Function	gene:TRIAE_CS42_2DS_TGACv1_178073_AA0590280;gene:TRIAE_CS42_2BS_TGACv1_145931_AA0449900;gene:TRIAE_CS42_U_TGACv1_641205_AA2088370	3	14	1	0.007313
GO:0047987	hydroperoxide dehydratase activity	Molecular Function	GO:0047987	hydroperoxide dehydratase activity	Molecular Function	gene:TRIAE_CS42_5DL_TGACv1_436698_AA1462800;gene:TRIAE_CS42_5BL_TGACv1_406096_AA1340710;gene:TRIAE_CS42_5AL_TGACv1_375200_AA1217570	3	14	1	0.007313
GO:0009978	allene oxide synthase activity	Molecular Function	GO:0009978	allene oxide synthase activity	Molecular Function	gene:TRIAE_CS42_5BL_TGACv1_406096_AA1340710;gene:TRIAE_CS42_5AL_TGACv1_375200_AA1217570;gene:TRIAE_CS42_5DL_TGACv1_436698_AA1462800	3	14	1	0.007313
GO:0050253	retinyl-palmitate esterase activity	Molecular Function	GO:0050253	retinyl-palmitate esterase activity	Molecular Function	gene:TRIAE_CS42_3B_TGACv1_224960_AA0803630;gene:TRIAE_CS42_3AL_TGACv1_193618_AA0615300	2	5	1	0.008199
GO:0004588	orotate phosphoribosyltransferase activity	Molecular Function	GO:0004588	orotate phosphoribosyltransferase activity	Molecular Function	gene:TRIAE_CS42_3B_TGACv1_222741_AA0769770;gene:TRIAE_CS42_3DL_TGACv1_251288_AA0879730	2	5	1	0.008199
GO:0004590	orotidine-5'-phosphate decarboxylase activity	Molecular Function	GO:0004590	orotidine-5'-phosphate decarboxylase activity	Molecular Function	gene:TRIAE_CS42_3B_TGACv1_222741_AA0769770;gene:TRIAE_CS42_3DL_TGACv1_251288_AA0879730	2	5	1	0.008199
GO:0004659	prenyltransferase activity	Molecular Function	GO:0004659	prenyltransferase activity	Molecular Function	gene:TRIAE_CS42_7AL_TGACv1_559141_AA1798310;Wheat_newGene_18042	2	5	1	0.008199
GO:0000987	core promoter proximal region sequence-specific DNA binding	Molecular Function	GO:0000987	core promoter proximal region sequence-specific DNA binding	Molecular Function	gene:TRIAE_CS42_3DS_TGACv1_273142_AA0928810;gene:TRIAE_CS42_3AS_TGACv1_212205_AA0698770	2	5	1	0.008199
GO:0004386	helicase activity	Molecular Function	GO:0004386	helicase activity	Molecular Function	gene:TRIAE_CS42_U_TGACv1_645913_AA2145720;Wheat_newGene_21782;gene:TRIAE_CS42_2BS_TGACv1_146108_AA0455340;Wheat_newGene_18895;gene:TRIAE_CS42_4AS_TGACv1_307491_AA1020710;Wheat_newGene_10025;gene:TRIAE_CS42_1BL_TGACv1_031010_AA0105740;gene:TRIAE_CS42_1DL_TGACv1_061858_AA0204460;gene:TRIAE_CS42_7DS_TGACv1_623211_AA2050750;gene:TRIAE_CS42_4DL_TGACv1_342590_AA1117350;Wheat_newGene_22043;gene:TRIAE_CS…	14	229	1	0.008519
GO:0005546	phosphatidylinositol-4,5-bisphosphate binding	Molecular Function	GO:0005546	phosphatidylinositol-4,5-bisphosphate binding	Molecular Function	gene:TRIAE_CS42_5AL_TGACv1_375234_AA1218230;gene:TRIAE_CS42_4DL_TGACv1_345868_AA1154600;gene:TRIAE_CS42_U_TGACv1_642881_AA2124390	3	15	1	0.008943
GO:0015631	tubulin binding	Molecular Function	GO:0015631	tubulin binding	Molecular Function	gene:TRIAE_CS42_1AL_TGACv1_001376_AA0029560;gene:TRIAE_CS42_1BL_TGACv1_032547_AA0131280;gene:TRIAE_CS42_1DL_TGACv1_062143_AA0209330	3	15	1	0.008943
GO:0004826	phenylalanine-tRNA ligase activity	Molecular Function	GO:0004826	phenylalanine-tRNA ligase activity	Molecular Function	gene:TRIAE_CS42_5DS_TGACv1_456834_AA1478850;gene:TRIAE_CS42_5AS_TGACv1_393890_AA1276830;gene:TRIAE_CS42_5BS_TGACv1_423401_AA1376020	3	15	1	0.008943
GO:0004633	phosphopantothenoylcysteine decarboxylase activity	Molecular Function	GO:0004633	phosphopantothenoylcysteine decarboxylase activity	Molecular Function	gene:TRIAE_CS42_7BS_TGACv1_592093_AA1930350;gene:TRIAE_CS42_7AS_TGACv1_569578_AA1819450	2	6	1	0.012059
GO:0044022	histone kinase activity (H3-S28 specific)	Molecular Function	GO:0044022	histone kinase activity (H3-S28 specific)	Molecular Function	gene:TRIAE_CS42_1BL_TGACv1_030701_AA0098330;gene:TRIAE_CS42_1AL_TGACv1_002203_AA0039710	2	6	1	0.012059
GO:0010309	acireductone dioxygenase [iron(II)-requiring] activity	Molecular Function	GO:0010309	acireductone dioxygenase [iron(II)-requiring] activity	Molecular Function	gene:TRIAE_CS42_2AL_TGACv1_093955_AA0290160;gene:TRIAE_CS42_4BL_TGACv1_321575_AA1062410	2	6	1	0.012059
GO:0008265	Mo-molybdopterin cofactor sulfurase activity	Molecular Function	GO:0008265	Mo-molybdopterin cofactor sulfurase activity	Molecular Function	gene:TRIAE_CS42_7AS_TGACv1_569552_AA1819040;gene:TRIAE_CS42_7DS_TGACv1_622245_AA2036220	2	6	1	0.012059
GO:0045544	gibberellin 20-oxidase activity	Molecular Function	GO:0045544	gibberellin 20-oxidase activity	Molecular Function	gene:TRIAE_CS42_3AL_TGACv1_194412_AA0632590;gene:TRIAE_CS42_3DL_TGACv1_249609_AA0852340	2	6	1	0.012059
GO:0004758	serine C-palmitoyltransferase activity	Molecular Function	GO:0004758	serine C-palmitoyltransferase activity	Molecular Function	gene:TRIAE_CS42_3DL_TGACv1_251773_AA0884800;gene:TRIAE_CS42_3B_TGACv1_221754_AA0749250	2	6	1	0.012059
GO:0016417	S-acyltransferase activity	Molecular Function	GO:0016417	S-acyltransferase activity	Molecular Function	gene:TRIAE_CS42_7BL_TGACv1_577494_AA1876940;gene:TRIAE_CS42_7DL_TGACv1_603428_AA1983560	2	6	1	0.012059
GO:0000035	acyl binding	Molecular Function	GO:0000035	acyl binding	Molecular Function	gene:TRIAE_CS42_7BL_TGACv1_577494_AA1876940;gene:TRIAE_CS42_7DL_TGACv1_603428_AA1983560	2	6	1	0.012059
GO:0016463	zinc-exporting ATPase activity	Molecular Function	GO:0016463	zinc-exporting ATPase activity	Molecular Function	gene:TRIAE_CS42_7DL_TGACv1_602651_AA1963900;gene:TRIAE_CS42_7BL_TGACv1_579416_AA1907150	2	6	1	0.012059
GO:0004784	superoxide dismutase activity	Molecular Function	GO:0004784	superoxide dismutase activity	Molecular Function	gene:TRIAE_CS42_2AS_TGACv1_114204_AA0365000;gene:TRIAE_CS42_7AL_TGACv1_557214_AA1778230;gene:TRIAE_CS42_7BL_TGACv1_578150_AA1890160;gene:TRIAE_CS42_7DL_TGACv1_602770_AA1968180	4	31	1	0.012595
GO:0017111	nucleoside-triphosphatase activity	Molecular Function	GO:0017111	nucleoside-triphosphatase activity	Molecular Function	gene:TRIAE_CS42_7DL_TGACv1_604238_AA1995580;gene:TRIAE_CS42_7DS_TGACv1_621608_AA2020730;gene:TRIAE_CS42_1DL_TGACv1_061196_AA0188500;gene:TRIAE_CS42_5BL_TGACv1_406207_AA1342210;gene:TRIAE_CS42_5DL_TGACv1_434031_AA1427620;Wheat_newGene_2167;Wheat_newGene_15822;gene:TRIAE_CS42_7BL_TGACv1_578521_AA1896430;gene:TRIAE_CS42_5AL_TGACv1_375786_AA1227120;gene:TRIAE_CS42_5BS_TGACv1_423830_AA1383900;gene:TRI…	25	520	1	0.012608
GO:0015250	water channel activity	Molecular Function	GO:0015250	water channel activity	Molecular Function	gene:TRIAE_CS42_3DL_TGACv1_250216_AA0864470;gene:TRIAE_CS42_3AL_TGACv1_194956_AA0642680;gene:TRIAE_CS42_3B_TGACv1_223764_AA0786830	3	17	1	0.012793
GO:0004028	3-chloroallyl aldehyde dehydrogenase activity	Molecular Function	GO:0004028	3-chloroallyl aldehyde dehydrogenase activity	Molecular Function	gene:TRIAE_CS42_6DS_TGACv1_542543_AA1724000;gene:TRIAE_CS42_6AS_TGACv1_487831_AA1573180;gene:TRIAE_CS42_6BS_TGACv1_513181_AA1633180	3	18	1	0.01502
GO:0008408	3'-5' exonuclease activity	Molecular Function	GO:0008408	3'-5' exonuclease activity	Molecular Function	gene:TRIAE_CS42_7AL_TGACv1_556919_AA1773300;gene:TRIAE_CS42_4DL_TGACv1_344003_AA1142370;gene:TRIAE_CS42_4BL_TGACv1_320762_AA1048110;gene:TRIAE_CS42_4AS_TGACv1_308114_AA1026050;gene:TRIAE_CS42_3AL_TGACv1_195324_AA0648060	5	50	1	0.015704
GO:0009671	nitrate	Molecular Function	GO:0009671	nitrate	Molecular Function	gene:TRIAE_CS42_6AS_TGACv1_486177_AA1557860;gene:TRIAE_CS42_U_TGACv1_642400_AA2117010	2	7	1	0.016554
GO:0016040	glutamate synthase (NADH) activity	Molecular Function	GO:0016040	glutamate synthase (NADH) activity	Molecular Function	gene:TRIAE_CS42_3AL_TGACv1_193640_AA0616020;gene:TRIAE_CS42_3B_TGACv1_220588_AA0709800	2	7	1	0.016554
GO:0005319	lipid transporter activity	Molecular Function	GO:0005319	lipid transporter activity	Molecular Function	gene:TRIAE_CS42_2AL_TGACv1_094059_AA0291750;gene:TRIAE_CS42_2DL_TGACv1_158803_AA0526410;gene:TRIAE_CS42_2DS_TGACv1_178514_AA0596930	3	19	1	0.017451
GO:0008569	minus-end-directed microtubule motor activity	Molecular Function	GO:0008569	minus-end-directed microtubule motor activity	Molecular Function	gene:TRIAE_CS42_1DL_TGACv1_061100_AA0185140;gene:TRIAE_CS42_1AL_TGACv1_002849_AA0045510;gene:TRIAE_CS42_1BL_TGACv1_030337_AA0087260	3	20	1	0.020088
GO:0005247	voltage-gated chloride channel activity	Molecular Function	GO:0005247	voltage-gated chloride channel activity	Molecular Function	gene:TRIAE_CS42_U_TGACv1_642400_AA2117010;gene:TRIAE_CS42_3B_TGACv1_223599_AA0784270;gene:TRIAE_CS42_6AS_TGACv1_486177_AA1557860;gene:TRIAE_CS42_3AL_TGACv1_193898_AA0622150	4	36	1	0.021009
GO:0016630	protochlorophyllide reductase activity	Molecular Function	GO:0016630	protochlorophyllide reductase activity	Molecular Function	gene:TRIAE_CS42_1BL_TGACv1_031645_AA0117810;gene:TRIAE_CS42_1AL_TGACv1_000279_AA0007970	2	8	1	0.021644
GO:0008083	growth factor activity	Molecular Function	GO:0008083	growth factor activity	Molecular Function	gene:TRIAE_CS42_5BL_TGACv1_407563_AA1358010;gene:TRIAE_CS42_5AL_TGACv1_374956_AA1212820	2	8	1	0.021644
GO:0004311	farnesyltranstransferase activity	Molecular Function	GO:0004311	farnesyltranstransferase activity	Molecular Function	gene:TRIAE_CS42_U_TGACv1_641205_AA2088370;gene:TRIAE_CS42_2BS_TGACv1_145931_AA0449900;gene:TRIAE_CS42_2DS_TGACv1_178073_AA0590280	3	21	1	0.022932
GO:0004161	dimethylallyltranstransferase activity	Molecular Function	GO:0004161	dimethylallyltranstransferase activity	Molecular Function	gene:TRIAE_CS42_2BS_TGACv1_145931_AA0449900;gene:TRIAE_CS42_U_TGACv1_641205_AA2088370;gene:TRIAE_CS42_2DS_TGACv1_178073_AA0590280	3	21	1	0.022932
GO:0004439	phosphatidylinositol-4,5-bisphosphate 5-phosphatase activity	Molecular Function	GO:0004439	phosphatidylinositol-4,5-bisphosphate 5-phosphatase activity	Molecular Function	gene:TRIAE_CS42_3AL_TGACv1_194790_AA0639600;gene:TRIAE_CS42_3DL_TGACv1_250827_AA0873750;gene:TRIAE_CS42_3B_TGACv1_220673_AA0714780	3	21	1	0.022932
GO:0003950	NAD+ ADP-ribosyltransferase activity	Molecular Function	GO:0003950	NAD+ ADP-ribosyltransferase activity	Molecular Function	gene:TRIAE_CS42_6AL_TGACv1_472094_AA1517640;gene:TRIAE_CS42_1AL_TGACv1_001670_AA0033830;gene:TRIAE_CS42_6DL_TGACv1_528534_AA1714850;gene:TRIAE_CS42_1DL_TGACv1_063836_AA0231190	4	37	1	0.02302
GO:0070290	N-acylphosphatidylethanolamine-specific phospholipase D activity	Molecular Function	GO:0070290	N-acylphosphatidylethanolamine-specific phospholipase D activity	Molecular Function	gene:TRIAE_CS42_5AL_TGACv1_375234_AA1218230;gene:TRIAE_CS42_5DL_TGACv1_433624_AA1417970;gene:TRIAE_CS42_4DL_TGACv1_345868_AA1154600;gene:TRIAE_CS42_U_TGACv1_642881_AA2124390	4	38	1	0.025144
GO:0008308	voltage-gated anion channel activity	Molecular Function	GO:0008308	voltage-gated anion channel activity	Molecular Function	gene:TRIAE_CS42_4DL_TGACv1_345350_AA1152790;gene:TRIAE_CS42_4BL_TGACv1_321851_AA1066240;gene:TRIAE_CS42_4AS_TGACv1_306930_AA1015160	3	22	1	0.025983
GO:0035175	histone kinase activity (H3-S10 specific)	Molecular Function	GO:0035175	histone kinase activity (H3-S10 specific)	Molecular Function	gene:TRIAE_CS42_1BL_TGACv1_030701_AA0098330;gene:TRIAE_CS42_1AL_TGACv1_002203_AA0039710	2	9	1	0.027289
GO:0015271	outward rectifier potassium channel activity	Molecular Function	GO:0015271	outward rectifier potassium channel activity	Molecular Function	gene:TRIAE_CS42_7DS_TGACv1_622646_AA2043160;gene:TRIAE_CS42_7AS_TGACv1_569084_AA1806850	2	9	1	0.027289
GO:0004322	ferroxidase activity	Molecular Function	GO:0004322	ferroxidase activity	Molecular Function	gene:TRIAE_CS42_3AL_TGACv1_196913_AA0663670;gene:TRIAE_CS42_3B_TGACv1_221726_AA0748490	2	9	1	0.027289
GO:0015204	urea transmembrane transporter activity	Molecular Function	GO:0015204	urea transmembrane transporter activity	Molecular Function	gene:TRIAE_CS42_3DL_TGACv1_250216_AA0864470;gene:TRIAE_CS42_3AL_TGACv1_194956_AA0642680;gene:TRIAE_CS42_3B_TGACv1_223764_AA0786830	3	23	1	0.02924
GO:0015288	porin activity	Molecular Function	GO:0015288	porin activity	Molecular Function	gene:TRIAE_CS42_4AS_TGACv1_306930_AA1015160;gene:TRIAE_CS42_4DL_TGACv1_345350_AA1152790;gene:TRIAE_CS42_4BL_TGACv1_321851_AA1066240	3	23	1	0.02924
GO:0036310	annealing helicase activity	Molecular Function	GO:0036310	annealing helicase activity	Molecular Function	gene:TRIAE_CS42_6BL_TGACv1_501684_AA1619890	1	1	1	0.029507
GO:0046905	phytoene synthase activity	Molecular Function	GO:0046905	phytoene synthase activity	Molecular Function	gene:TRIAE_CS42_5DL_TGACv1_434229_AA1432100	1	1	1	0.029507
GO:0044318	L-aspartate	Molecular Function	GO:0044318	L-aspartate	Molecular Function	gene:TRIAE_CS42_6DS_TGACv1_543856_AA1744750	1	1	1	0.029507
GO:0004683	calmodulin-dependent protein kinase activity	Molecular Function	GO:0004683	calmodulin-dependent protein kinase activity	Molecular Function	gene:TRIAE_CS42_2AS_TGACv1_114225_AA0365160;gene:TRIAE_CS42_2BS_TGACv1_146144_AA0456660;gene:TRIAE_CS42_2DS_TGACv1_177169_AA0567380	3	24	1	0.032703
GO:0050269	coniferyl-aldehyde dehydrogenase activity	Molecular Function	GO:0050269	coniferyl-aldehyde dehydrogenase activity	Molecular Function	gene:TRIAE_CS42_7DL_TGACv1_605845_AA2008250;gene:TRIAE_CS42_7AL_TGACv1_556972_AA1774470	2	10	1	0.033454
GO:0004617	phosphoglycerate dehydrogenase activity	Molecular Function	GO:0004617	phosphoglycerate dehydrogenase activity	Molecular Function	gene:TRIAE_CS42_1BL_TGACv1_033535_AA0140180;gene:TRIAE_CS42_1DL_TGACv1_061549_AA0198490	2	10	1	0.033454
GO:0008137	NADH dehydrogenase (ubiquinone) activity	Molecular Function	GO:0008137	NADH dehydrogenase (ubiquinone) activity	Molecular Function	Wheat_newGene_15513;gene:TRIAE_CS42_3B_TGACv1_226306_AA0815880;gene:TRIAE_CS42_3AL_TGACv1_194189_AA0628180;gene:TRIAE_CS42_3DL_TGACv1_250760_AA0872690;Wheat_newGene_14635	5	61	1	0.033933
GO:0016307	phosphatidylinositol phosphate kinase activity	Molecular Function	GO:0016307	phosphatidylinositol phosphate kinase activity	Molecular Function	gene:TRIAE_CS42_2AL_TGACv1_093196_AA0274850;Wheat_newGene_22199;Wheat_newGene_21270	3	25	1	0.036368
GO:0003959	NADPH dehydrogenase activity	Molecular Function	GO:0003959	NADPH dehydrogenase activity	Molecular Function	gene:TRIAE_CS42_1BL_TGACv1_031645_AA0117810;gene:TRIAE_CS42_1AL_TGACv1_000279_AA0007970	2	11	1	0.040101
GO:0004805	trehalose-phosphatase activity	Molecular Function	GO:0004805	trehalose-phosphatase activity	Molecular Function	gene:TRIAE_CS42_1DL_TGACv1_061101_AA0185260;gene:TRIAE_CS42_1AL_TGACv1_000453_AA0012390;gene:TRIAE_CS42_1BL_TGACv1_034151_AA0143640	3	26	1	0.040235
GO:0032440	2-alkenal reductase [NAD(P)] activity	Molecular Function	GO:0032440	2-alkenal reductase [NAD(P)] activity	Molecular Function	gene:TRIAE_CS42_2BS_TGACv1_145931_AA0449900;gene:TRIAE_CS42_4DS_TGACv1_361814_AA1173130;gene:TRIAE_CS42_4AL_TGACv1_289434_AA0971140;gene:TRIAE_CS42_2DS_TGACv1_178073_AA0590280;gene:TRIAE_CS42_5AL_TGACv1_374738_AA1207960;gene:TRIAE_CS42_U_TGACv1_641205_AA2088370	6	86	1	0.041886
GO:0005315	inorganic phosphate transmembrane transporter activity	Molecular Function	GO:0005315	inorganic phosphate transmembrane transporter activity	Molecular Function	Wheat_newGene_9124;gene:TRIAE_CS42_4AL_TGACv1_290760_AA0989060;gene:TRIAE_CS42_U_TGACv1_684896_AA2159320;Wheat_newGene_18490;gene:TRIAE_CS42_3DS_TGACv1_272293_AA0918520	5	66	1	0.045295
GO:0004630	phospholipase D activity	Molecular Function	GO:0004630	phospholipase D activity	Molecular Function	gene:TRIAE_CS42_U_TGACv1_642881_AA2124390;gene:TRIAE_CS42_4DL_TGACv1_345868_AA1154600;gene:TRIAE_CS42_5DL_TGACv1_433624_AA1417970;gene:TRIAE_CS42_5AL_TGACv1_375234_AA1218230	4	46	1	0.046303
GO:0001053	plastid sigma factor activity	Molecular Function	GO:0001053	plastid sigma factor activity	Molecular Function	gene:TRIAE_CS42_7DL_TGACv1_602925_AA1972050;gene:TRIAE_CS42_U_TGACv1_640762_AA2072930	2	12	1	0.047197
GO:0004842	ubiquitin-protein transferase activity	Molecular Function	GO:0004842	ubiquitin-protein transferase activity	Molecular Function	gene:TRIAE_CS42_1AL_TGACv1_001426_AA0030330;gene:TRIAE_CS42_3AS_TGACv1_212164_AA0698330;gene:TRIAE_CS42_5AL_TGACv1_374737_AA1207930;gene:TRIAE_CS42_1DL_TGACv1_064248_AA0233480;gene:TRIAE_CS42_4DS_TGACv1_361087_AA1160570;gene:TRIAE_CS42_5DS_TGACv1_456629_AA1475420;gene:TRIAE_CS42_5AS_TGACv1_394964_AA1282300;gene:TRIAE_CS42_1AL_TGACv1_002315_AA0040760;gene:TRIAE_CS42_1BL_TGACv1_031153_AA0108800;gen…	28	676	1	0.047331
GO:0031307	integral component of mitochondrial outer membrane	Cellular Component	GO:0031307	integral component of mitochondrial outer membrane	Cellular Component	gene:TRIAE_CS42_4AL_TGACv1_288854_AA0959760;gene:TRIAE_CS42_5DL_TGACv1_436978_AA1464290;gene:TRIAE_CS42_5AL_TGACv1_375502_AA1222790;gene:TRIAE_CS42_5BL_TGACv1_404801_AA1311150;gene:TRIAE_CS42_4DS_TGACv1_361881_AA1173830;Wheat_newGene_10044;gene:TRIAE_CS42_4BS_TGACv1_328453_AA1088040	7	17	2.11e-05	1.4e-07
GO:0010007	magnesium chelatase complex	Cellular Component	GO:0010007	magnesium chelatase complex	Cellular Component	gene:TRIAE_CS42_5BL_TGACv1_404431_AA1299630;gene:TRIAE_CS42_2AS_TGACv1_113806_AA0360920;gene:TRIAE_CS42_5DL_TGACv1_433031_AA1398900;gene:TRIAE_CS42_5AL_TGACv1_377177_AA1244710	4	7	0.002441	1.63e-05
GO:0012510	trans-Golgi network transport vesicle membrane	Cellular Component	GO:0012510	trans-Golgi network transport vesicle membrane	Cellular Component	gene:TRIAE_CS42_3AL_TGACv1_196411_AA0660160;gene:TRIAE_CS42_3B_TGACv1_223826_AA0788060;gene:TRIAE_CS42_3DL_TGACv1_250081_AA0861880	3	3	0.002809	1.87e-05
GO:0030688	preribosome, small subunit precursor	Cellular Component	GO:0030688	preribosome, small subunit precursor	Cellular Component	gene:TRIAE_CS42_2DL_TGACv1_159161_AA0533600;gene:TRIAE_CS42_2BL_TGACv1_129360_AA0380260;gene:TRIAE_CS42_2AL_TGACv1_093154_AA0273460	3	3	0.002809	1.87e-05
GO:0042406	extrinsic component of endoplasmic reticulum membrane	Cellular Component	GO:0042406	extrinsic component of endoplasmic reticulum membrane	Cellular Component	gene:TRIAE_CS42_6DL_TGACv1_526323_AA1679500;gene:TRIAE_CS42_6BL_TGACv1_499482_AA1583900;gene:TRIAE_CS42_6AL_TGACv1_472577_AA1523780	3	4	0.011012	7.34e-05
GO:0043190	ATP-binding cassette (ABC) transporter complex	Cellular Component	GO:0043190	ATP-binding cassette (ABC) transporter complex	Cellular Component	gene:TRIAE_CS42_5BL_TGACv1_405319_AA1324840;gene:TRIAE_CS42_2BL_TGACv1_129318_AA0378370;gene:TRIAE_CS42_5AL_TGACv1_376264_AA1234660;gene:TRIAE_CS42_5DL_TGACv1_434720_AA1440530;Wheat_newGene_18742;gene:TRIAE_CS42_5AL_TGACv1_376264_AA1234650;Wheat_newGene_22297;gene:TRIAE_CS42_2DL_TGACv1_160152_AA0547580	8	55	0.01453	9.69e-05
GO:0030127	COPII vesicle coat	Cellular Component	GO:0030127	COPII vesicle coat	Cellular Component	gene:TRIAE_CS42_5BS_TGACv1_423784_AA1383160;gene:TRIAE_CS42_2DS_TGACv1_177996_AA0588820;gene:TRIAE_CS42_2AS_TGACv1_113025_AA0350000;gene:TRIAE_CS42_2BS_TGACv1_148275_AA0491830;Wheat_newGene_17328;gene:TRIAE_CS42_5AS_TGACv1_394560_AA1280970;Wheat_newGene_5271	7	44	0.022252	0.000148
GO:0009349	riboflavin synthase complex	Cellular Component	GO:0009349	riboflavin synthase complex	Cellular Component	gene:TRIAE_CS42_2AL_TGACv1_095699_AA0313940;gene:TRIAE_CS42_2DL_TGACv1_161766_AA0560530;gene:TRIAE_CS42_2BL_TGACv1_131848_AA0432810	3	6	0.052898	0.000353
GO:0009513	etioplast	Cellular Component	GO:0009513	etioplast	Cellular Component	gene:TRIAE_CS42_2DS_TGACv1_178073_AA0590280;gene:TRIAE_CS42_U_TGACv1_641205_AA2088370;gene:TRIAE_CS42_2BS_TGACv1_145931_AA0449900	3	7	0.090741	0.000605
GO:0000220	vacuolar proton-transporting V-type ATPase, V0 domain	Cellular Component	GO:0000220	vacuolar proton-transporting V-type ATPase, V0 domain	Cellular Component	gene:TRIAE_CS42_3AL_TGACv1_196411_AA0660160;gene:TRIAE_CS42_3B_TGACv1_223826_AA0788060;gene:TRIAE_CS42_3DL_TGACv1_250081_AA0861880	3	9	0.209267	0.001395
GO:0090404	pollen tube tip	Cellular Component	GO:0090404	pollen tube tip	Cellular Component	gene:TRIAE_CS42_4AS_TGACv1_306883_AA1014530;gene:TRIAE_CS42_7AS_TGACv1_569965_AA1827890;gene:TRIAE_CS42_U_TGACv1_642793_AA2123410;gene:TRIAE_CS42_U_TGACv1_642793_AA2123400	4	25	0.602897	0.004019
GO:0005643	nuclear pore	Cellular Component	GO:0005643	nuclear pore	Cellular Component	gene:TRIAE_CS42_1AS_TGACv1_019184_AA0062510;gene:TRIAE_CS42_1BS_TGACv1_050830_AA0175980;gene:TRIAE_CS42_1BL_TGACv1_030278_AA0085010;gene:TRIAE_CS42_1DS_TGACv1_081232_AA0258960;gene:TRIAE_CS42_2DL_TGACv1_159094_AA0532230;gene:TRIAE_CS42_2AL_TGACv1_093541_AA0282210;gene:TRIAE_CS42_4DL_TGACv1_343260_AA1132370;gene:TRIAE_CS42_2BL_TGACv1_130219_AA0406540	8	97	0.652713	0.004351
GO:0000793	condensed chromosome	Cellular Component	GO:0000793	condensed chromosome	Cellular Component	gene:TRIAE_CS42_5AS_TGACv1_393358_AA1271750;gene:TRIAE_CS42_5BS_TGACv1_423505_AA1378250;gene:TRIAE_CS42_5DS_TGACv1_458366_AA1493490	3	13	0.658116	0.004387
GO:0030173	integral component of Golgi membrane	Cellular Component	GO:0030173	integral component of Golgi membrane	Cellular Component	gene:TRIAE_CS42_4BL_TGACv1_320779_AA1048540;gene:TRIAE_CS42_4DL_TGACv1_345079_AA1151450;gene:TRIAE_CS42_3AL_TGACv1_194230_AA0629160;gene:TRIAE_CS42_3DL_TGACv1_251587_AA0882790	4	28	0.916418	0.006109
GO:0030863	cortical cytoskeleton	Cellular Component	GO:0030863	cortical cytoskeleton	Cellular Component	gene:TRIAE_CS42_1DL_TGACv1_062798_AA0220110;gene:TRIAE_CS42_1BL_TGACv1_034405_AA0144440	2	5	1	0.006695
GO:0035145	exon-exon junction complex	Cellular Component	GO:0035145	exon-exon junction complex	Cellular Component	gene:TRIAE_CS42_2DL_TGACv1_160651_AA0552670;Wheat_newGene_4888;gene:TRIAE_CS42_6DL_TGACv1_526968_AA1696310	3	15	1	0.006709
GO:0046930	pore complex	Cellular Component	GO:0046930	pore complex	Cellular Component	gene:TRIAE_CS42_4DL_TGACv1_345350_AA1152790;gene:TRIAE_CS42_4BL_TGACv1_321851_AA1066240;gene:TRIAE_CS42_4AS_TGACv1_306930_AA1015160	3	16	1	0.008096
GO:0005795	Golgi stack	Cellular Component	GO:0005795	Golgi stack	Cellular Component	Wheat_newGene_16269;gene:TRIAE_CS42_1BL_TGACv1_030377_AA0088490;gene:TRIAE_CS42_5AS_TGACv1_393042_AA1267560;gene:TRIAE_CS42_5BS_TGACv1_423380_AA1375540	4	32	1	0.009871
GO:0005754	mitochondrial proton-transporting ATP synthase, catalytic core	Cellular Component	GO:0005754	mitochondrial proton-transporting ATP synthase, catalytic core	Cellular Component	gene:TRIAE_CS42_3B_TGACv1_222532_AA0766530;gene:TRIAE_CS42_3AL_TGACv1_195523_AA0650500;gene:TRIAE_CS42_3DL_TGACv1_249556_AA0851440	3	18	1	0.011342
GO:0005622	intracellular	Cellular Component	GO:0005622	intracellular	Cellular Component	gene:TRIAE_CS42_7BS_TGACv1_592280_AA1934870;gene:TRIAE_CS42_4AL_TGACv1_288547_AA0951910;gene:TRIAE_CS42_5AL_TGACv1_376349_AA1235600;gene:TRIAE_CS42_4BS_TGACv1_327971_AA1080170;gene:TRIAE_CS42_4DL_TGACv1_343518_AA1135810;gene:TRIAE_CS42_4AS_TGACv1_308114_AA1026050;gene:TRIAE_CS42_4BL_TGACv1_320626_AA1045000;gene:TRIAE_CS42_2DL_TGACv1_160385_AA0549960;gene:TRIAE_CS42_6AL_TGACv1_472412_AA1521860;gen…	20	450	1	0.018306
GO:0015629	actin cytoskeleton	Cellular Component	GO:0015629	actin cytoskeleton	Cellular Component	gene:TRIAE_CS42_4DL_TGACv1_343033_AA1127920;gene:TRIAE_CS42_4AS_TGACv1_307756_AA1023250;gene:TRIAE_CS42_1AL_TGACv1_000124_AA0004060;gene:TRIAE_CS42_4BL_TGACv1_321183_AA1056820	4	39	1	0.019525
GO:0000794	condensed nuclear chromosome	Cellular Component	GO:0000794	condensed nuclear chromosome	Cellular Component	gene:TRIAE_CS42_3AL_TGACv1_197992_AA0667800;gene:TRIAE_CS42_3AL_TGACv1_194293_AA0630550;gene:TRIAE_CS42_3B_TGACv1_222165_AA0758730	3	22	1	0.019792
GO:0005847	mRNA cleavage and polyadenylation specificity factor complex	Cellular Component	GO:0005847	mRNA cleavage and polyadenylation specificity factor complex	Cellular Component	gene:TRIAE_CS42_4DS_TGACv1_362188_AA1177570;gene:TRIAE_CS42_4AL_TGACv1_289140_AA0965800;gene:TRIAE_CS42_4BS_TGACv1_328596_AA1090850	3	22	1	0.019792
GO:0044464	cell part	Cellular Component	GO:0044464	cell part	Cellular Component	gene:TRIAE_CS42_6DS_TGACv1_544610_AA1748910;gene:TRIAE_CS42_5BS_TGACv1_423830_AA1383900;gene:TRIAE_CS42_4AS_TGACv1_307231_AA1018590;Wheat_newGene_17511;gene:TRIAE_CS42_3AL_TGACv1_194868_AA0640980;gene:TRIAE_CS42_4DL_TGACv1_343467_AA1134920;gene:TRIAE_CS42_4BL_TGACv1_320452_AA1039750;gene:TRIAE_CS42_4BS_TGACv1_327819_AA1075210;gene:TRIAE_CS42_2DL_TGACv1_158215_AA0512750	9	153	1	0.021447
GO:0000796	condensin complex	Cellular Component	GO:0000796	condensin complex	Cellular Component	gene:TRIAE_CS42_3AL_TGACv1_196057_AA0656880;gene:TRIAE_CS42_U_TGACv1_640767_AA2073390	2	9	1	0.022459
GO:0031897	Tic complex	Cellular Component	GO:0031897	Tic complex	Cellular Component	gene:TRIAE_CS42_2BL_TGACv1_131639_AA0430110;gene:TRIAE_CS42_2AL_TGACv1_093567_AA0282680	2	10	1	0.027585
GO:0005747	mitochondrial respiratory chain complex I	Cellular Component	GO:0005747	mitochondrial respiratory chain complex I	Cellular Component	gene:TRIAE_CS42_3B_TGACv1_222532_AA0766530;Wheat_newGene_14635;gene:TRIAE_CS42_3AL_TGACv1_194189_AA0628180;gene:TRIAE_CS42_3AL_TGACv1_195523_AA0650500;Wheat_newGene_15513;gene:TRIAE_CS42_3B_TGACv1_226306_AA0815880;gene:TRIAE_CS42_3DL_TGACv1_250760_AA0872690;gene:TRIAE_CS42_3DL_TGACv1_249556_AA0851440	8	140	1	0.033816
GO:0005876	spindle microtubule	Cellular Component	GO:0005876	spindle microtubule	Cellular Component	gene:TRIAE_CS42_2DL_TGACv1_158088_AA0508680;gene:TRIAE_CS42_2BL_TGACv1_131437_AA0427670;gene:TRIAE_CS42_2AL_TGACv1_096001_AA0316550	3	28	1	0.037464
GO:0000151	ubiquitin ligase complex	Cellular Component	GO:0000151	ubiquitin ligase complex	Cellular Component	gene:TRIAE_CS42_1AL_TGACv1_002315_AA0040760;gene:TRIAE_CS42_1AS_TGACv1_019763_AA0071150;gene:TRIAE_CS42_6BS_TGACv1_513717_AA1647940;gene:TRIAE_CS42_2DL_TGACv1_158581_AA0522330;gene:TRIAE_CS42_4DS_TGACv1_361087_AA1160570;gene:TRIAE_CS42_3DL_TGACv1_253327_AA0894180;gene:TRIAE_CS42_3B_TGACv1_221668_AA0747040;gene:TRIAE_CS42_7AL_TGACv1_556142_AA1756880;gene:TRIAE_CS42_1DS_TGACv1_080197_AA0242940;gene…	11	231	1	0.04567
GO:0006915	apoptotic process	Biological Process	GO:0006915	apoptotic process	Biological Process	gene:TRIAE_CS42_7BL_TGACv1_579339_AA1906510;gene:TRIAE_CS42_5AL_TGACv1_379686_AA1256710;gene:TRIAE_CS42_U_TGACv1_642356_AA2116210;gene:TRIAE_CS42_4AL_TGACv1_290193_AA0982830;gene:TRIAE_CS42_7DL_TGACv1_602760_AA1967540;gene:TRIAE_CS42_7DS_TGACv1_621384_AA2013690;gene:TRIAE_CS42_7BL_TGACv1_578797_AA1900320;gene:TRIAE_CS42_1BS_TGACv1_049522_AA0155690;gene:TRIAE_CS42_3AS_TGACv1_212057_AA0697210;gene:…	34	215	0	0
GO:0006952	defense response	Biological Process	GO:0006952	defense response	Biological Process	gene:TRIAE_CS42_U_TGACv1_640763_AA2073100;gene:TRIAE_CS42_4AL_TGACv1_289507_AA0972220;gene:TRIAE_CS42_5AS_TGACv1_394216_AA1278890;gene:TRIAE_CS42_4AL_TGACv1_289004_AA0963200;gene:TRIAE_CS42_U_TGACv1_641242_AA2089420;Wheat_newGene_4416;gene:TRIAE_CS42_7BL_TGACv1_578449_AA1895150;gene:TRIAE_CS42_1BS_TGACv1_050726_AA0174700;gene:TRIAE_CS42_4DS_TGACv1_362311_AA1178760;gene:TRIAE_CS42_U_TGACv1_641522_…	108	1304	0	0
GO:0008610	lipid biosynthetic process	Biological Process	GO:0008610	lipid biosynthetic process	Biological Process	gene:TRIAE_CS42_2DL_TGACv1_161036_AA0556200;Wheat_newGene_911;gene:TRIAE_CS42_7DS_TGACv1_622381_AA2038650;gene:TRIAE_CS42_5AL_TGACv1_376679_AA1239850;gene:TRIAE_CS42_2DL_TGACv1_159050_AA0531380;gene:TRIAE_CS42_5DL_TGACv1_433861_AA1423980;gene:TRIAE_CS42_2AL_TGACv1_093333_AA0277900;gene:TRIAE_CS42_2BL_TGACv1_131587_AA0429470;gene:TRIAE_CS42_2BL_TGACv1_129643_AA0391450;gene:TRIAE_CS42_1AL_TGACv1_00…	16	66	6.88e-08	8.98e-11
GO:0048572	short-day photoperiodism	Biological Process	GO:0048572	short-day photoperiodism	Biological Process	gene:TRIAE_CS42_3DS_TGACv1_272258_AA0917880;gene:TRIAE_CS42_7AS_TGACv1_569837_AA1825000;gene:TRIAE_CS42_7DS_TGACv1_621674_AA2022890;gene:TRIAE_CS42_7BS_TGACv1_595178_AA1958810;gene:TRIAE_CS42_3B_TGACv1_223754_AA0786660;gene:TRIAE_CS42_3AS_TGACv1_211205_AA0686640	6	6	5.72e-07	7.47e-10
GO:0006646	phosphatidylethanolamine biosynthetic process	Biological Process	GO:0006646	phosphatidylethanolamine biosynthetic process	Biological Process	gene:TRIAE_CS42_4DS_TGACv1_361881_AA1173830;gene:TRIAE_CS42_5DL_TGACv1_436978_AA1464290;gene:TRIAE_CS42_5AL_TGACv1_375502_AA1222790;gene:TRIAE_CS42_5BL_TGACv1_404801_AA1311150;gene:TRIAE_CS42_4BS_TGACv1_328453_AA1088040;gene:TRIAE_CS42_4AL_TGACv1_288854_AA0959760	6	6	5.72e-07	7.47e-10
GO:0050821	protein stabilization	Biological Process	GO:0050821	protein stabilization	Biological Process	gene:TRIAE_CS42_7AS_TGACv1_571863_AA1850400;gene:TRIAE_CS42_2AL_TGACv1_096001_AA0316550;Wheat_newGene_4416;gene:TRIAE_CS42_7BS_TGACv1_593752_AA1954160;Wheat_newGene_5491;gene:TRIAE_CS42_2BL_TGACv1_131437_AA0427670;gene:TRIAE_CS42_2DL_TGACv1_158088_AA0508680;gene:TRIAE_CS42_5BL_TGACv1_408217_AA1362310;gene:TRIAE_CS42_5AL_TGACv1_375394_AA1220930;gene:TRIAE_CS42_5DL_TGACv1_434138_AA1430290	10	28	3.71e-06	4.84e-09
GO:0071277	cellular response to calcium ion	Biological Process	GO:0071277	cellular response to calcium ion	Biological Process	gene:TRIAE_CS42_7BS_TGACv1_593752_AA1954160;Wheat_newGene_5491;Wheat_newGene_4416;gene:TRIAE_CS42_7AS_TGACv1_571863_AA1850400;gene:TRIAE_CS42_5AL_TGACv1_375394_AA1220930;gene:TRIAE_CS42_5BL_TGACv1_408217_AA1362310;gene:TRIAE_CS42_5DL_TGACv1_434138_AA1430290	7	17	0.000256	3.35e-07
GO:0030912	response to deep water	Biological Process	GO:0030912	response to deep water	Biological Process	gene:TRIAE_CS42_6AL_TGACv1_472296_AA1520540;gene:TRIAE_CS42_6BL_TGACv1_500117_AA1599360;gene:TRIAE_CS42_6DL_TGACv1_527403_AA1703400;gene:TRIAE_CS42_7BS_TGACv1_592524_AA1939760;gene:TRIAE_CS42_7DS_TGACv1_624209_AA2059760;gene:TRIAE_CS42_7AS_TGACv1_571306_AA1846680	6	14	0.001395	1.82e-06
GO:0048564	photosystem I assembly	Biological Process	GO:0048564	photosystem I assembly	Biological Process	gene:TRIAE_CS42_6AL_TGACv1_471144_AA1503470;gene:TRIAE_CS42_3AS_TGACv1_211121_AA0685440;gene:TRIAE_CS42_6DL_TGACv1_528337_AA1713380;gene:TRIAE_CS42_3B_TGACv1_223885_AA0789010;gene:TRIAE_CS42_6BL_TGACv1_502415_AA1624640;gene:TRIAE_CS42_3DS_TGACv1_271782_AA0907860	6	15	0.002266	2.96e-06
GO:0006379	mRNA cleavage	Biological Process	GO:0006379	mRNA cleavage	Biological Process	gene:TRIAE_CS42_2AS_TGACv1_112793_AA0345270;gene:TRIAE_CS42_4BS_TGACv1_328596_AA1090850;gene:TRIAE_CS42_2DS_TGACv1_177642_AA0581790;gene:TRIAE_CS42_4DS_TGACv1_362188_AA1177570;gene:TRIAE_CS42_2BS_TGACv1_146368_AA0463550;gene:TRIAE_CS42_4AL_TGACv1_289140_AA0965800	6	16	0.003532	4.61e-06
GO:0016569	covalent chromatin modification	Biological Process	GO:0016569	covalent chromatin modification	Biological Process	gene:TRIAE_CS42_5DL_TGACv1_433719_AA1420490;gene:TRIAE_CS42_5BL_TGACv1_404221_AA1291110;gene:TRIAE_CS42_4BS_TGACv1_328596_AA1090850;gene:TRIAE_CS42_4AL_TGACv1_289140_AA0965800;gene:TRIAE_CS42_5DS_TGACv1_457032_AA1481240;gene:TRIAE_CS42_4DS_TGACv1_362188_AA1177570;gene:TRIAE_CS42_5AS_TGACv1_392493_AA1259530;gene:TRIAE_CS42_4AL_TGACv1_289156_AA0966310;gene:TRIAE_CS42_6DL_TGACv1_527625_AA1706490	9	45	0.005151	6.72e-06
GO:0050794	regulation of cellular process	Biological Process	GO:0050794	regulation of cellular process	Biological Process	Wheat_newGene_20420;gene:TRIAE_CS42_2BL_TGACv1_131843_AA0432750;gene:TRIAE_CS42_2DL_TGACv1_160096_AA0546620;gene:TRIAE_CS42_5BL_TGACv1_407061_AA1353000;gene:TRIAE_CS42_5BL_TGACv1_404272_AA1293390;gene:TRIAE_CS42_5DL_TGACv1_434271_AA1432930;Wheat_newGene_8661;gene:TRIAE_CS42_5DL_TGACv1_433724_AA1420640;gene:TRIAE_CS42_5DL_TGACv1_433151_AA1403730;gene:TRIAE_CS42_2BL_TGACv1_130167_AA0405470;gene:TRI…	16	150	0.010267	1.34e-05
GO:0006566	threonine metabolic process	Biological Process	GO:0006566	threonine metabolic process	Biological Process	gene:TRIAE_CS42_U_TGACv1_641983_AA2108840;gene:TRIAE_CS42_4AL_TGACv1_288275_AA0943350;gene:TRIAE_CS42_U_TGACv1_640771_AA2073630;gene:TRIAE_CS42_6AL_TGACv1_472139_AA1518140;gene:TRIAE_CS42_5AS_TGACv1_393452_AA1272610	5	13	0.020002	2.61e-05
GO:0006858	extracellular transport	Biological Process	GO:0006858	extracellular transport	Biological Process	gene:TRIAE_CS42_1BL_TGACv1_031306_AA0111290;gene:TRIAE_CS42_1DL_TGACv1_063118_AA0224170;gene:TRIAE_CS42_1AL_TGACv1_001492_AA0031280	3	3	0.021003	2.74e-05
GO:0051090	regulation of sequence-specific DNA binding transcription factor activity	Biological Process	GO:0051090	regulation of sequence-specific DNA binding transcription factor activity	Biological Process	gene:TRIAE_CS42_1DS_TGACv1_080437_AA0247930;gene:TRIAE_CS42_1AS_TGACv1_020835_AA0080110;gene:TRIAE_CS42_1BS_TGACv1_049417_AA0152930	3	3	0.021003	2.74e-05
GO:0010088	phloem development	Biological Process	GO:0010088	phloem development	Biological Process	gene:TRIAE_CS42_4AS_TGACv1_306393_AA1007560;gene:TRIAE_CS42_4DL_TGACv1_342897_AA1124840;gene:TRIAE_CS42_4BL_TGACv1_320768_AA1048290	3	3	0.021003	2.74e-05
GO:0006540	glutamate decarboxylation to succinate	Biological Process	GO:0006540	glutamate decarboxylation to succinate	Biological Process	gene:TRIAE_CS42_6DS_TGACv1_542543_AA1724000;gene:TRIAE_CS42_6BS_TGACv1_513181_AA1633180;gene:TRIAE_CS42_6AS_TGACv1_487831_AA1573180	3	3	0.021003	2.74e-05
GO:0009450	gamma-aminobutyric acid catabolic process	Biological Process	GO:0009450	gamma-aminobutyric acid catabolic process	Biological Process	gene:TRIAE_CS42_6DS_TGACv1_542543_AA1724000;gene:TRIAE_CS42_6BS_TGACv1_513181_AA1633180;gene:TRIAE_CS42_6AS_TGACv1_487831_AA1573180	3	3	0.021003	2.74e-05
GO:0000918	barrier septum site selection	Biological Process	GO:0000918	barrier septum site selection	Biological Process	gene:TRIAE_CS42_7DS_TGACv1_622168_AA2034390;gene:TRIAE_CS42_7AS_TGACv1_571632_AA1849010;gene:TRIAE_CS42_4AL_TGACv1_291021_AA0991450	3	3	0.021003	2.74e-05
GO:0070070	proton-transporting V-type ATPase complex assembly	Biological Process	GO:0070070	proton-transporting V-type ATPase complex assembly	Biological Process	gene:TRIAE_CS42_3B_TGACv1_223826_AA0788060;gene:TRIAE_CS42_3DL_TGACv1_250081_AA0861880;gene:TRIAE_CS42_3AL_TGACv1_196411_AA0660160	3	3	0.021003	2.74e-05
GO:0033386	geranylgeranyl diphosphate biosynthetic process	Biological Process	GO:0033386	geranylgeranyl diphosphate biosynthetic process	Biological Process	gene:TRIAE_CS42_2BS_TGACv1_145931_AA0449900;gene:TRIAE_CS42_U_TGACv1_641205_AA2088370;gene:TRIAE_CS42_2DS_TGACv1_178073_AA0590280	3	3	0.021003	2.74e-05
GO:0045088	regulation of innate immune response	Biological Process	GO:0045088	regulation of innate immune response	Biological Process	gene:TRIAE_CS42_5DS_TGACv1_458366_AA1493490;gene:TRIAE_CS42_5AS_TGACv1_393358_AA1271750;gene:TRIAE_CS42_5BS_TGACv1_423505_AA1378250	3	3	0.021003	2.74e-05
GO:0048280	vesicle fusion with Golgi apparatus	Biological Process	GO:0048280	vesicle fusion with Golgi apparatus	Biological Process	gene:TRIAE_CS42_5AS_TGACv1_393042_AA1267560;Wheat_newGene_16269;gene:TRIAE_CS42_5BS_TGACv1_423380_AA1375540	3	4	0.082114	0.000107
GO:0032527	protein exit from endoplasmic reticulum	Biological Process	GO:0032527	protein exit from endoplasmic reticulum	Biological Process	Wheat_newGene_16269;gene:TRIAE_CS42_5BS_TGACv1_423380_AA1375540;gene:TRIAE_CS42_5AS_TGACv1_393042_AA1267560	3	4	0.082114	0.000107
GO:0007267	cell-cell signaling	Biological Process	GO:0007267	cell-cell signaling	Biological Process	gene:TRIAE_CS42_5AS_TGACv1_392493_AA1259530;gene:TRIAE_CS42_1DL_TGACv1_062143_AA0209330;gene:TRIAE_CS42_3AL_TGACv1_194136_AA0627140;gene:TRIAE_CS42_4AS_TGACv1_307491_AA1020710;gene:TRIAE_CS42_4BL_TGACv1_322281_AA1070290;gene:TRIAE_CS42_3DL_TGACv1_250142_AA0862910;gene:TRIAE_CS42_4BS_TGACv1_328596_AA1090850;gene:TRIAE_CS42_1BL_TGACv1_032547_AA0131280;gene:TRIAE_CS42_4DL_TGACv1_342590_AA1117350;gen…	13	125	0.083652	0.000109
GO:0071805	potassium ion transmembrane transport	Biological Process	GO:0071805	potassium ion transmembrane transport	Biological Process	gene:TRIAE_CS42_6AL_TGACv1_471048_AA1501690;gene:TRIAE_CS42_7DL_TGACv1_604392_AA1997720;gene:TRIAE_CS42_7DS_TGACv1_622646_AA2043160;gene:TRIAE_CS42_5BL_TGACv1_407556_AA1357920;gene:TRIAE_CS42_7AL_TGACv1_556774_AA1770580;gene:TRIAE_CS42_7BL_TGACv1_578444_AA1895080;gene:TRIAE_CS42_4BL_TGACv1_322158_AA1069090;gene:TRIAE_CS42_7AS_TGACv1_569084_AA1806850;gene:TRIAE_CS42_5DL_TGACv1_433145_AA1403590;gen…	15	160	0.084086	0.00011
GO:0016458	gene silencing	Biological Process	GO:0016458	gene silencing	Biological Process	gene:TRIAE_CS42_4AL_TGACv1_290524_AA0986280;gene:TRIAE_CS42_7AL_TGACv1_557389_AA1780650;gene:TRIAE_CS42_4DS_TGACv1_361839_AA1173520;Wheat_newGene_933;gene:TRIAE_CS42_4AL_TGACv1_290475_AA0985780;gene:TRIAE_CS42_6AL_TGACv1_472560_AA1523620;Wheat_newGene_14543;Wheat_newGene_12137;gene:TRIAE_CS42_6BL_TGACv1_499667_AA1588730	9	64	0.095853	0.000125
GO:0010267	production of ta-siRNAs involved in RNA interference	Biological Process	GO:0010267	production of ta-siRNAs involved in RNA interference	Biological Process	gene:TRIAE_CS42_4AL_TGACv1_289140_AA0965800;gene:TRIAE_CS42_4DL_TGACv1_342590_AA1117350;gene:TRIAE_CS42_1AL_TGACv1_001376_AA0029560;gene:TRIAE_CS42_4DS_TGACv1_362188_AA1177570;gene:TRIAE_CS42_4BS_TGACv1_328596_AA1090850;gene:TRIAE_CS42_3DL_TGACv1_250142_AA0862910;gene:TRIAE_CS42_4BL_TGACv1_322281_AA1070290;gene:TRIAE_CS42_5AS_TGACv1_392493_AA1259530;gene:TRIAE_CS42_1DL_TGACv1_062143_AA0209330;gen…	16	184	0.121884	0.000159
GO:0048366	leaf development	Biological Process	GO:0048366	leaf development	Biological Process	gene:TRIAE_CS42_7BS_TGACv1_593752_AA1954160;gene:TRIAE_CS42_7DS_TGACv1_622375_AA2038600;gene:TRIAE_CS42_5BL_TGACv1_408217_AA1362310;gene:TRIAE_CS42_5AL_TGACv1_375394_AA1220930;gene:TRIAE_CS42_7AS_TGACv1_570721_AA1839790;Wheat_newGene_4416;Wheat_newGene_23137;gene:TRIAE_CS42_1AL_TGACv1_001035_AA0023850;gene:TRIAE_CS42_7AS_TGACv1_571863_AA1850400;gene:TRIAE_CS42_5DL_TGACv1_434138_AA1430290;Wheat_ne…	15	167	0.135419	0.000177
GO:0006342	chromatin silencing	Biological Process	GO:0006342	chromatin silencing	Biological Process	gene:TRIAE_CS42_5DS_TGACv1_457032_AA1481240;gene:TRIAE_CS42_3DL_TGACv1_252076_AA0887540;gene:TRIAE_CS42_3B_TGACv1_224285_AA0794840;gene:TRIAE_CS42_1AL_TGACv1_002203_AA0039710;gene:TRIAE_CS42_5BL_TGACv1_404221_AA1291110;gene:TRIAE_CS42_1AS_TGACv1_019686_AA0069940;gene:TRIAE_CS42_4AL_TGACv1_289140_AA0965800;gene:TRIAE_CS42_4DS_TGACv1_362188_AA1177570;gene:TRIAE_CS42_5DL_TGACv1_433719_AA1420490;gene…	14	153	0.181347	0.000237
GO:0010044	response to aluminum ion	Biological Process	GO:0010044	response to aluminum ion	Biological Process	gene:TRIAE_CS42_5BL_TGACv1_405319_AA1324840;gene:TRIAE_CS42_5DL_TGACv1_434720_AA1440530;Wheat_newGene_18742;gene:TRIAE_CS42_5AL_TGACv1_376264_AA1234660;gene:TRIAE_CS42_5AL_TGACv1_376264_AA1234650;Wheat_newGene_22297	6	30	0.182367	0.000238
GO:0048583	regulation of response to stimulus	Biological Process	GO:0048583	regulation of response to stimulus	Biological Process	gene:TRIAE_CS42_5AL_TGACv1_376034_AA1231050;gene:TRIAE_CS42_5DL_TGACv1_434271_AA1432930;gene:TRIAE_CS42_5BL_TGACv1_407061_AA1353000	3	5	0.200656	0.000262
GO:0048468	cell development	Biological Process	GO:0048468	cell development	Biological Process	gene:TRIAE_CS42_5DL_TGACv1_433151_AA1403730;gene:TRIAE_CS42_5DL_TGACv1_433724_AA1420640;gene:TRIAE_CS42_4AL_TGACv1_288829_AA0959050;gene:TRIAE_CS42_5BL_TGACv1_404272_AA1293390;gene:TRIAE_CS42_6DS_TGACv1_542832_AA1731300	5	20	0.20203	0.000264
GO:0090305	nucleic acid phosphodiester bond hydrolysis	Biological Process	GO:0090305	nucleic acid phosphodiester bond hydrolysis	Biological Process	gene:TRIAE_CS42_3AL_TGACv1_196661_AA0662250;gene:TRIAE_CS42_5AS_TGACv1_392493_AA1259530;gene:TRIAE_CS42_3DL_TGACv1_250834_AA0873840;gene:TRIAE_CS42_3B_TGACv1_221389_AA0739100;gene:TRIAE_CS42_3AL_TGACv1_197992_AA0667800;gene:TRIAE_CS42_7BL_TGACv1_580581_AA1914690;gene:TRIAE_CS42_4BS_TGACv1_327971_AA1080170;gene:TRIAE_CS42_3AL_TGACv1_194293_AA0630550;gene:TRIAE_CS42_4DS_TGACv1_361701_AA1171750;gene…	14	157	0.236749	0.000309
GO:0006281	DNA repair	Biological Process	GO:0006281	DNA repair	Biological Process	gene:TRIAE_CS42_U_TGACv1_640767_AA2073390;gene:TRIAE_CS42_5DL_TGACv1_433906_AA1424980;gene:TRIAE_CS42_5BL_TGACv1_406176_AA1341800;gene:TRIAE_CS42_3B_TGACv1_222610_AA0767730;gene:TRIAE_CS42_4BS_TGACv1_327971_AA1080170;gene:TRIAE_CS42_2AL_TGACv1_094103_AA0292640;gene:TRIAE_CS42_2DL_TGACv1_159116_AA0532790;gene:TRIAE_CS42_7BL_TGACv1_580581_AA1914690;gene:TRIAE_CS42_5BL_TGACv1_404255_AA1292490;gene:T…	30	501	0.26585	0.000347
GO:0006378	mRNA polyadenylation	Biological Process	GO:0006378	mRNA polyadenylation	Biological Process	gene:TRIAE_CS42_2BS_TGACv1_146368_AA0463550;gene:TRIAE_CS42_4AL_TGACv1_289140_AA0965800;gene:TRIAE_CS42_4DS_TGACv1_362188_AA1177570;gene:TRIAE_CS42_2DS_TGACv1_177642_AA0581790;gene:TRIAE_CS42_2AS_TGACv1_112793_AA0345270;gene:TRIAE_CS42_4BS_TGACv1_328596_AA1090850	6	33	0.314911	0.000411
GO:0006611	protein export from nucleus	Biological Process	GO:0006611	protein export from nucleus	Biological Process	gene:TRIAE_CS42_2AL_TGACv1_093541_AA0282210;gene:TRIAE_CS42_2BL_TGACv1_130219_AA0406540;gene:TRIAE_CS42_2DL_TGACv1_159094_AA0532230	3	6	0.392277	0.000512
GO:0045739	positive regulation of DNA repair	Biological Process	GO:0045739	positive regulation of DNA repair	Biological Process	gene:TRIAE_CS42_4DL_TGACv1_342590_AA1117350;gene:TRIAE_CS42_4BL_TGACv1_322281_AA1070290;gene:TRIAE_CS42_4AS_TGACv1_307491_AA1020710	3	6	0.392277	0.000512
GO:0009725	response to hormone	Biological Process	GO:0009725	response to hormone	Biological Process	gene:TRIAE_CS42_4BL_TGACv1_320757_AA1047970;gene:TRIAE_CS42_2BL_TGACv1_131843_AA0432750;gene:TRIAE_CS42_4DL_TGACv1_343359_AA1133620;gene:TRIAE_CS42_4AS_TGACv1_307851_AA1023990;gene:TRIAE_CS42_2DL_TGACv1_160096_AA0546620;gene:TRIAE_CS42_2DL_TGACv1_158464_AA0519370;gene:TRIAE_CS42_2AL_TGACv1_094729_AA0302220;gene:TRIAE_CS42_2AL_TGACv1_094693_AA0301690;gene:TRIAE_CS42_2BL_TGACv1_130167_AA0405470;gen…	10	94	0.422558	0.000552
GO:0022402	cell cycle process	Biological Process	GO:0022402	cell cycle process	Biological Process	gene:TRIAE_CS42_2AL_TGACv1_093012_AA0269380;Wheat_newGene_20420;gene:TRIAE_CS42_3B_TGACv1_221389_AA0739100;gene:TRIAE_CS42_3DL_TGACv1_250834_AA0873840;gene:TRIAE_CS42_3AL_TGACv1_196661_AA0662250;gene:TRIAE_CS42_3DL_TGACv1_250090_AA0862050;gene:TRIAE_CS42_1BS_TGACv1_049791_AA0161610	7	49	0.487654	0.000637
GO:0080119	ER body organization	Biological Process	GO:0080119	ER body organization	Biological Process	gene:TRIAE_CS42_2DS_TGACv1_177996_AA0588820;gene:TRIAE_CS42_2BS_TGACv1_148275_AA0491830;gene:TRIAE_CS42_2AS_TGACv1_113025_AA0350000;Wheat_newGene_5271	4	14	0.496721	0.000648
GO:0090304	nucleic acid metabolic process	Biological Process	GO:0090304	nucleic acid metabolic process	Biological Process	gene:TRIAE_CS42_2DL_TGACv1_158012_AA0506030;gene:TRIAE_CS42_2BL_TGACv1_129356_AA0380050;gene:TRIAE_CS42_1BL_TGACv1_030924_AA0103880;gene:TRIAE_CS42_U_TGACv1_641214_AA2088510;gene:TRIAE_CS42_6AL_TGACv1_471842_AA1515060;gene:TRIAE_CS42_4AL_TGACv1_290475_AA0985780;gene:TRIAE_CS42_4DS_TGACv1_361839_AA1173520;gene:TRIAE_CS42_5DL_TGACv1_435128_AA1446450;gene:TRIAE_CS42_3AL_TGACv1_193665_AA0617070;Wheat…	11	114	0.525192	0.000686
GO:0000956	nuclear-transcribed mRNA catabolic process	Biological Process	GO:0000956	nuclear-transcribed mRNA catabolic process	Biological Process	gene:TRIAE_CS42_6AL_TGACv1_473695_AA1532480;Wheat_newGene_16269;gene:TRIAE_CS42_4BL_TGACv1_322281_AA1070290;gene:TRIAE_CS42_5AS_TGACv1_393042_AA1267560;Wheat_newGene_24329;Wheat_newGene_15535;gene:TRIAE_CS42_4DL_TGACv1_342590_AA1117350;gene:TRIAE_CS42_4AS_TGACv1_307491_AA1020710;gene:TRIAE_CS42_6DL_TGACv1_526707_AA1690270;gene:TRIAE_CS42_2DL_TGACv1_158141_AA0510240;gene:TRIAE_CS42_6BL_TGACv1_5009…	12	133	0.559274	0.00073
GO:0048544	recognition of pollen	Biological Process	GO:0048544	recognition of pollen	Biological Process	gene:TRIAE_CS42_2DL_TGACv1_160085_AA0546570;gene:TRIAE_CS42_7DL_TGACv1_604003_AA1992240;gene:TRIAE_CS42_3B_TGACv1_224426_AA0796640;gene:TRIAE_CS42_3AL_TGACv1_195906_AA0655550;gene:TRIAE_CS42_7DS_TGACv1_623504_AA2053900;gene:TRIAE_CS42_7AS_TGACv1_570747_AA1840370;gene:TRIAE_CS42_7AS_TGACv1_570747_AA1840380;gene:TRIAE_CS42_3DL_TGACv1_252596_AA0890910;gene:TRIAE_CS42_7DS_TGACv1_622008_AA2031040;gene…	20	302	0.734765	0.000959
GO:0043412	macromolecule modification	Biological Process	GO:0043412	macromolecule modification	Biological Process	gene:TRIAE_CS42_3B_TGACv1_220988_AA0726010;gene:TRIAE_CS42_5BL_TGACv1_404221_AA1291110;gene:TRIAE_CS42_5DL_TGACv1_433719_AA1420490;gene:TRIAE_CS42_4AL_TGACv1_289156_AA0966310;gene:TRIAE_CS42_U_TGACv1_642552_AA2119500	5	26	0.737595	0.000963
GO:0016570	histone modification	Biological Process	GO:0016570	histone modification	Biological Process	gene:TRIAE_CS42_6DS_TGACv1_543380_AA1739300;gene:TRIAE_CS42_1AS_TGACv1_019686_AA0069940;gene:TRIAE_CS42_2AS_TGACv1_112793_AA0345270;gene:TRIAE_CS42_1AL_TGACv1_001104_AA0025110;gene:TRIAE_CS42_6BS_TGACv1_513649_AA1646590;gene:TRIAE_CS42_4AL_TGACv1_290524_AA0986280;gene:TRIAE_CS42_2DS_TGACv1_177642_AA0581790;gene:TRIAE_CS42_2BS_TGACv1_146368_AA0463550	8	68	0.766733	0.001001
GO:0010286	heat acclimation	Biological Process	GO:0010286	heat acclimation	Biological Process	Wheat_newGene_4416;gene:TRIAE_CS42_7BS_TGACv1_593752_AA1954160;gene:TRIAE_CS42_5BL_TGACv1_408217_AA1362310;gene:TRIAE_CS42_5AL_TGACv1_375394_AA1220930;gene:TRIAE_CS42_7AS_TGACv1_571863_AA1850400;gene:TRIAE_CS42_U_TGACv1_641450_AA2095400;gene:TRIAE_CS42_5DL_TGACv1_434138_AA1430290;gene:TRIAE_CS42_1AL_TGACv1_000067_AA0002140;Wheat_newGene_5491	9	85	0.816087	0.001065
GO:0006974	cellular response to DNA damage stimulus	Biological Process	GO:0006974	cellular response to DNA damage stimulus	Biological Process	gene:TRIAE_CS42_2AL_TGACv1_093012_AA0269380;gene:TRIAE_CS42_7DL_TGACv1_604406_AA1997880;gene:TRIAE_CS42_3B_TGACv1_221389_AA0739100;gene:TRIAE_CS42_3AL_TGACv1_193665_AA0617070;gene:TRIAE_CS42_3AL_TGACv1_196661_AA0662250;gene:TRIAE_CS42_3DL_TGACv1_250090_AA0862050;gene:TRIAE_CS42_1BS_TGACv1_049791_AA0161610	7	54	0.882464	0.001152
GO:0006511	ubiquitin-dependent protein catabolic process	Biological Process	GO:0006511	ubiquitin-dependent protein catabolic process	Biological Process	gene:TRIAE_CS42_U_TGACv1_645145_AA2143260;gene:TRIAE_CS42_3B_TGACv1_226306_AA0815880;gene:TRIAE_CS42_6AS_TGACv1_486107_AA1556810;gene:TRIAE_CS42_6DS_TGACv1_543041_AA1734490;gene:TRIAE_CS42_2DL_TGACv1_159375_AA0537410;gene:TRIAE_CS42_2DL_TGACv1_159029_AA0530990;gene:TRIAE_CS42_7DS_TGACv1_622317_AA2037500;gene:TRIAE_CS42_7DL_TGACv1_604170_AA1994750;gene:TRIAE_CS42_2DL_TGACv1_158926_AA0528900;gene:T…	34	642	0.974786	0.001273
GO:0045337	farnesyl diphosphate biosynthetic process	Biological Process	GO:0045337	farnesyl diphosphate biosynthetic process	Biological Process	gene:TRIAE_CS42_2BS_TGACv1_145931_AA0449900;gene:TRIAE_CS42_2DS_TGACv1_178073_AA0590280;gene:TRIAE_CS42_U_TGACv1_641205_AA2088370	3	8	1	0.00137
GO:0033384	geranyl diphosphate biosynthetic process	Biological Process	GO:0033384	geranyl diphosphate biosynthetic process	Biological Process	gene:TRIAE_CS42_U_TGACv1_641205_AA2088370;gene:TRIAE_CS42_2BS_TGACv1_145931_AA0449900;gene:TRIAE_CS42_2DS_TGACv1_178073_AA0590280	3	8	1	0.00137
GO:2000023	regulation of lateral root development	Biological Process	GO:2000023	regulation of lateral root development	Biological Process	gene:TRIAE_CS42_7DS_TGACv1_623211_AA2050750;gene:TRIAE_CS42_7BS_TGACv1_592881_AA1945650;gene:TRIAE_CS42_U_TGACv1_645913_AA2145720	3	8	1	0.00137
GO:0009739	response to gibberellin	Biological Process	GO:0009739	response to gibberellin	Biological Process	gene:TRIAE_CS42_7DS_TGACv1_624209_AA2059760;gene:TRIAE_CS42_7AS_TGACv1_571306_AA1846680;gene:TRIAE_CS42_7BS_TGACv1_592881_AA1945650;gene:TRIAE_CS42_7DS_TGACv1_623211_AA2050750;gene:TRIAE_CS42_7BS_TGACv1_592524_AA1939760;gene:TRIAE_CS42_6DL_TGACv1_527403_AA1703400;gene:TRIAE_CS42_5BS_TGACv1_423505_AA1378250;gene:TRIAE_CS42_6BL_TGACv1_500117_AA1599360;gene:TRIAE_CS42_U_TGACv1_645913_AA2145720;gene:…	12	143	1	0.001376
GO:0006351	transcription, DNA-templated	Biological Process	GO:0006351	transcription, DNA-templated	Biological Process	gene:TRIAE_CS42_6DS_TGACv1_543033_AA1734380;gene:TRIAE_CS42_7DL_TGACv1_603500_AA1984910;gene:TRIAE_CS42_6DL_TGACv1_527461_AA1704370;gene:TRIAE_CS42_3B_TGACv1_229372_AA0828540;gene:TRIAE_CS42_2BL_TGACv1_130167_AA0405470;gene:TRIAE_CS42_6BL_TGACv1_500422_AA1604330;gene:TRIAE_CS42_2BL_TGACv1_131843_AA0432750;gene:TRIAE_CS42_U_TGACv1_661263_AA2152670;gene:TRIAE_CS42_6DS_TGACv1_544038_AA1746180;gene:T…	30	549	1	0.001486
GO:0030036	actin cytoskeleton organization	Biological Process	GO:0030036	actin cytoskeleton organization	Biological Process	gene:TRIAE_CS42_7AS_TGACv1_569965_AA1827890;gene:TRIAE_CS42_4BL_TGACv1_321183_AA1056820;gene:TRIAE_CS42_1AL_TGACv1_000124_AA0004060;gene:TRIAE_CS42_U_TGACv1_642793_AA2123400;gene:TRIAE_CS42_4AS_TGACv1_307756_AA1023250;gene:TRIAE_CS42_4DL_TGACv1_343033_AA1127920;gene:TRIAE_CS42_U_TGACv1_642793_AA2123410	7	57	1	0.001591
GO:0006310	DNA recombination	Biological Process	GO:0006310	DNA recombination	Biological Process	gene:TRIAE_CS42_6AL_TGACv1_472765_AA1525790;gene:TRIAE_CS42_3B_TGACv1_220988_AA0726010;Wheat_newGene_20420;gene:TRIAE_CS42_6BS_TGACv1_513787_AA1649590;gene:TRIAE_CS42_1BL_TGACv1_031153_AA0108800;gene:TRIAE_CS42_3AS_TGACv1_210873_AA0680570;gene:TRIAE_CS42_7BL_TGACv1_577056_AA1864500;gene:TRIAE_CS42_7DL_TGACv1_604996_AA2003660;gene:TRIAE_CS42_3AS_TGACv1_211493_AA0690770;gene:TRIAE_CS42_3DL_TGACv1_2…	32	603	1	0.001682
GO:0072593	reactive oxygen species metabolic process	Biological Process	GO:0072593	reactive oxygen species metabolic process	Biological Process	gene:TRIAE_CS42_6BS_TGACv1_513181_AA1633180;gene:TRIAE_CS42_6DS_TGACv1_542543_AA1724000;gene:TRIAE_CS42_6AS_TGACv1_487831_AA1573180;Wheat_newGene_18094	4	18	1	0.0018
GO:0009097	isoleucine biosynthetic process	Biological Process	GO:0009097	isoleucine biosynthetic process	Biological Process	gene:TRIAE_CS42_4AL_TGACv1_288275_AA0943350;gene:TRIAE_CS42_U_TGACv1_641983_AA2108840;gene:TRIAE_CS42_5AS_TGACv1_393452_AA1272610;gene:TRIAE_CS42_U_TGACv1_640771_AA2073630	4	18	1	0.0018
GO:0048510	regulation of timing of transition from vegetative to reproductive phase	Biological Process	GO:0048510	regulation of timing of transition from vegetative to reproductive phase	Biological Process	gene:TRIAE_CS42_3DS_TGACv1_272258_AA0917880;gene:TRIAE_CS42_3B_TGACv1_223754_AA0786660;gene:TRIAE_CS42_7AS_TGACv1_569837_AA1825000;gene:TRIAE_CS42_3AS_TGACv1_211205_AA0686640;gene:TRIAE_CS42_7DS_TGACv1_621674_AA2022890;gene:TRIAE_CS42_7BS_TGACv1_595178_AA1958810	6	44	1	0.001977
GO:0035196	production of miRNAs involved in gene silencing by miRNA	Biological Process	GO:0035196	production of miRNAs involved in gene silencing by miRNA	Biological Process	gene:TRIAE_CS42_4BS_TGACv1_328596_AA1090850;gene:TRIAE_CS42_3DL_TGACv1_250142_AA0862910;gene:TRIAE_CS42_4DL_TGACv1_342590_AA1117350;gene:TRIAE_CS42_4AL_TGACv1_289140_AA0965800;gene:TRIAE_CS42_1AL_TGACv1_001376_AA0029560;gene:TRIAE_CS42_4DS_TGACv1_362188_AA1177570;gene:TRIAE_CS42_2BS_TGACv1_146014_AA0453050;gene:TRIAE_CS42_4BL_TGACv1_322281_AA1070290;Wheat_newGene_4282;gene:TRIAE_CS42_5AS_TGACv1_3…	15	211	1	0.002
GO:0017183	peptidyl-diphthamide biosynthetic process from peptidyl-histidine	Biological Process	GO:0017183	peptidyl-diphthamide biosynthetic process from peptidyl-histidine	Biological Process	gene:TRIAE_CS42_5BL_TGACv1_406322_AA1344050;gene:TRIAE_CS42_5AL_TGACv1_374207_AA1193630;gene:TRIAE_CS42_5DL_TGACv1_436656_AA1462530	3	9	1	0.002009
GO:0010442	guard cell morphogenesis	Biological Process	GO:0010442	guard cell morphogenesis	Biological Process	gene:TRIAE_CS42_2DL_TGACv1_159014_AA0530590;gene:TRIAE_CS42_2AL_TGACv1_093189_AA0274550;gene:TRIAE_CS42_2BL_TGACv1_133182_AA0441760	3	9	1	0.002009
GO:0006801	superoxide metabolic process	Biological Process	GO:0006801	superoxide metabolic process	Biological Process	gene:TRIAE_CS42_7DL_TGACv1_602770_AA1968180;gene:TRIAE_CS42_7AL_TGACv1_557214_AA1778230;gene:TRIAE_CS42_2AS_TGACv1_114204_AA0365000	3	9	1	0.002009
GO:0010338	leaf formation	Biological Process	GO:0010338	leaf formation	Biological Process	gene:TRIAE_CS42_5AS_TGACv1_393358_AA1271750;gene:TRIAE_CS42_5DS_TGACv1_458366_AA1493490;gene:TRIAE_CS42_5BS_TGACv1_423505_AA1378250	3	9	1	0.002009
GO:0052541	plant-type cell wall cellulose metabolic process	Biological Process	GO:0052541	plant-type cell wall cellulose metabolic process	Biological Process	gene:TRIAE_CS42_2AL_TGACv1_093189_AA0274550;gene:TRIAE_CS42_6DS_TGACv1_544610_AA1748910;gene:TRIAE_CS42_2BL_TGACv1_133182_AA0441760;gene:TRIAE_CS42_6AS_TGACv1_485269_AA1542150;gene:TRIAE_CS42_2DL_TGACv1_159014_AA0530590	5	31	1	0.002196
GO:0009863	salicylic acid mediated signaling pathway	Biological Process	GO:0009863	salicylic acid mediated signaling pathway	Biological Process	Wheat_newGene_5464;Wheat_newGene_18094;gene:TRIAE_CS42_4BL_TGACv1_320779_AA1048540;gene:TRIAE_CS42_4DL_TGACv1_345079_AA1151450;gene:TRIAE_CS42_U_TGACv1_641450_AA2095400;gene:TRIAE_CS42_1AL_TGACv1_000067_AA0002140;gene:TRIAE_CS42_2AS_TGACv1_113244_AA0353440	7	62	1	0.002599
GO:0046512	sphingosine biosynthetic process	Biological Process	GO:0046512	sphingosine biosynthetic process	Biological Process	gene:TRIAE_CS42_3B_TGACv1_221754_AA0749250;gene:TRIAE_CS42_3DL_TGACv1_251773_AA0884800	2	3	1	0.002675
GO:0019439	aromatic compound catabolic process	Biological Process	GO:0019439	aromatic compound catabolic process	Biological Process	gene:TRIAE_CS42_7BL_TGACv1_578495_AA1895930;gene:TRIAE_CS42_7AL_TGACv1_556440_AA1762960	2	3	1	0.002675
GO:0045876	positive regulation of sister chromatid cohesion	Biological Process	GO:0045876	positive regulation of sister chromatid cohesion	Biological Process	Wheat_newGene_12039;Wheat_newGene_3689	2	3	1	0.002675
GO:0006421	asparaginyl-tRNA aminoacylation	Biological Process	GO:0006421	asparaginyl-tRNA aminoacylation	Biological Process	gene:TRIAE_CS42_2DS_TGACv1_179544_AA0607840;gene:TRIAE_CS42_2BS_TGACv1_145883_AA0448040;gene:TRIAE_CS42_2AS_TGACv1_112449_AA0338270	3	10	1	0.002806
GO:0045292	mRNA cis splicing, via spliceosome	Biological Process	GO:0045292	mRNA cis splicing, via spliceosome	Biological Process	gene:TRIAE_CS42_6AL_TGACv1_471144_AA1503470;gene:TRIAE_CS42_6DL_TGACv1_528337_AA1713380;gene:TRIAE_CS42_6BL_TGACv1_502415_AA1624640	3	10	1	0.002806
GO:0048442	sepal development	Biological Process	GO:0048442	sepal development	Biological Process	gene:TRIAE_CS42_1AL_TGACv1_001035_AA0023850;gene:TRIAE_CS42_1BL_TGACv1_032954_AA0135740;gene:TRIAE_CS42_1DL_TGACv1_062229_AA0211020	3	10	1	0.002806
GO:0009913	epidermal cell differentiation	Biological Process	GO:0009913	epidermal cell differentiation	Biological Process	gene:TRIAE_CS42_5DL_TGACv1_433724_AA1420640;gene:TRIAE_CS42_5DL_TGACv1_433151_AA1403730;gene:TRIAE_CS42_6DS_TGACv1_542832_AA1731300;gene:TRIAE_CS42_4AL_TGACv1_288829_AA0959050;gene:TRIAE_CS42_5BL_TGACv1_404272_AA1293390	5	33	1	0.002918
GO:0015691	cadmium ion transport	Biological Process	GO:0015691	cadmium ion transport	Biological Process	gene:TRIAE_CS42_6BS_TGACv1_514466_AA1660080;gene:TRIAE_CS42_7DL_TGACv1_602651_AA1963900;gene:TRIAE_CS42_6DS_TGACv1_542626_AA1725700;gene:TRIAE_CS42_6AS_TGACv1_487198_AA1568900	4	21	1	0.003277
GO:0016573	histone acetylation	Biological Process	GO:0016573	histone acetylation	Biological Process	gene:TRIAE_CS42_4AL_TGACv1_288829_AA0959050;gene:TRIAE_CS42_5BL_TGACv1_404272_AA1293390;gene:TRIAE_CS42_5DL_TGACv1_433151_AA1403730;gene:TRIAE_CS42_5DL_TGACv1_433724_AA1420640;gene:TRIAE_CS42_3AL_TGACv1_196483_AA0660750;gene:TRIAE_CS42_6DS_TGACv1_542832_AA1731300;gene:TRIAE_CS42_7DL_TGACv1_602576_AA1961430;Wheat_newGene_18241	8	84	1	0.003874
GO:0006325	chromatin organization	Biological Process	GO:0006325	chromatin organization	Biological Process	gene:TRIAE_CS42_5BL_TGACv1_406176_AA1341800;gene:TRIAE_CS42_5DL_TGACv1_433906_AA1424980;gene:TRIAE_CS42_5AL_TGACv1_376099_AA1232120;Wheat_newGene_11126	4	22	1	0.00391
GO:0048610	cellular process involved in reproduction	Biological Process	GO:0048610	cellular process involved in reproduction	Biological Process	gene:TRIAE_CS42_7DL_TGACv1_604002_AA1992220;gene:TRIAE_CS42_7BL_TGACv1_578993_AA1902760;gene:TRIAE_CS42_7AL_TGACv1_556142_AA1756880	3	12	1	0.004918
GO:0009616	virus induced gene silencing	Biological Process	GO:0009616	virus induced gene silencing	Biological Process	gene:TRIAE_CS42_4AS_TGACv1_307491_AA1020710;gene:TRIAE_CS42_3AL_TGACv1_194136_AA0627140;gene:TRIAE_CS42_5DS_TGACv1_457032_AA1481240;gene:TRIAE_CS42_1BL_TGACv1_032547_AA0131280;gene:TRIAE_CS42_5AS_TGACv1_392493_AA1259530;gene:TRIAE_CS42_1DL_TGACv1_062143_AA0209330;gene:TRIAE_CS42_4BL_TGACv1_322281_AA1070290;gene:TRIAE_CS42_4DS_TGACv1_362188_AA1177570;gene:TRIAE_CS42_1AL_TGACv1_001376_AA0029560;gen…	13	189	1	0.005088
GO:0042353	fucose biosynthetic process	Biological Process	GO:0042353	fucose biosynthetic process	Biological Process	gene:TRIAE_CS42_4DL_TGACv1_345079_AA1151450;gene:TRIAE_CS42_4BL_TGACv1_320779_AA1048540	2	4	1	0.005243
GO:0015812	gamma-aminobutyric acid transport	Biological Process	GO:0015812	gamma-aminobutyric acid transport	Biological Process	gene:TRIAE_CS42_3B_TGACv1_220592_AA0710050;gene:TRIAE_CS42_3AL_TGACv1_194180_AA0628010	2	4	1	0.005243
GO:0030505	inorganic diphosphate transport	Biological Process	GO:0030505	inorganic diphosphate transport	Biological Process	Wheat_newGene_9124;gene:TRIAE_CS42_3DS_TGACv1_272293_AA0918520	2	4	1	0.005243
GO:0010256	endomembrane system organization	Biological Process	GO:0010256	endomembrane system organization	Biological Process	gene:TRIAE_CS42_4DL_TGACv1_345079_AA1151450;gene:TRIAE_CS42_4BL_TGACv1_320779_AA1048540	2	4	1	0.005243
GO:0044237	cellular metabolic process	Biological Process	GO:0044237	cellular metabolic process	Biological Process	Wheat_newGene_10686;gene:TRIAE_CS42_5DL_TGACv1_434476_AA1436680;gene:TRIAE_CS42_5AL_TGACv1_374108_AA1190530;Wheat_newGene_11972;gene:TRIAE_CS42_2DS_TGACv1_179382_AA0606710;gene:TRIAE_CS42_2AS_TGACv1_113722_AA0359920;Wheat_newGene_16486;gene:TRIAE_CS42_2BS_TGACv1_149094_AA0496260;gene:TRIAE_CS42_2DL_TGACv1_162805_AA0563610;Wheat_newGene_22363;gene:TRIAE_CS42_2DS_TGACv1_177251_AA0570550;gene:TRIAE_…	22	401	1	0.005649
GO:0007021	tubulin complex assembly	Biological Process	GO:0007021	tubulin complex assembly	Biological Process	gene:TRIAE_CS42_1AL_TGACv1_001376_AA0029560;gene:TRIAE_CS42_5AL_TGACv1_374996_AA1213660;gene:TRIAE_CS42_1BL_TGACv1_032547_AA0131280;gene:TRIAE_CS42_1DL_TGACv1_062143_AA0209330	4	25	1	0.006295
GO:0010154	fruit development	Biological Process	GO:0010154	fruit development	Biological Process	gene:TRIAE_CS42_1BL_TGACv1_032954_AA0135740;gene:TRIAE_CS42_7AL_TGACv1_558234_AA1791360;gene:TRIAE_CS42_1AL_TGACv1_001035_AA0023850;gene:TRIAE_CS42_1DL_TGACv1_062229_AA0211020;Wheat_newGene_16929	5	40	1	0.006804
GO:0009640	photomorphogenesis	Biological Process	GO:0009640	photomorphogenesis	Biological Process	gene:TRIAE_CS42_4AL_TGACv1_288366_AA0946550;gene:TRIAE_CS42_4AL_TGACv1_289140_AA0965800;gene:TRIAE_CS42_4DS_TGACv1_362188_AA1177570;gene:TRIAE_CS42_4BL_TGACv1_321190_AA1056990;gene:TRIAE_CS42_2DL_TGACv1_160152_AA0547580;gene:TRIAE_CS42_1BL_TGACv1_030701_AA0098330;gene:TRIAE_CS42_6BL_TGACv1_499370_AA1579900;gene:TRIAE_CS42_5DL_TGACv1_434803_AA1441880;gene:TRIAE_CS42_2BS_TGACv1_146014_AA0453050;gen…	22	410	1	0.007249
GO:0048731	system development	Biological Process	GO:0048731	system development	Biological Process	Wheat_newGene_7125;gene:TRIAE_CS42_2BS_TGACv1_147041_AA0477060;gene:TRIAE_CS42_1DS_TGACv1_080564_AA0250290;gene:TRIAE_CS42_1AS_TGACv1_019979_AA0073500;gene:TRIAE_CS42_5BL_TGACv1_405142_AA1321080;gene:TRIAE_CS42_1BS_TGACv1_049682_AA0159520	6	57	1	0.007305
GO:0010229	inflorescence development	Biological Process	GO:0010229	inflorescence development	Biological Process	gene:TRIAE_CS42_3DS_TGACv1_272258_AA0917880;gene:TRIAE_CS42_3B_TGACv1_223754_AA0786660;gene:TRIAE_CS42_7AS_TGACv1_569837_AA1825000;gene:TRIAE_CS42_3AS_TGACv1_211205_AA0686640;gene:TRIAE_CS42_7DS_TGACv1_621674_AA2022890;gene:TRIAE_CS42_7BS_TGACv1_595178_AA1958810	6	57	1	0.007305
GO:0032784	regulation of DNA-templated transcription, elongation	Biological Process	GO:0032784	regulation of DNA-templated transcription, elongation	Biological Process	gene:TRIAE_CS42_1DL_TGACv1_063662_AA0229510;gene:TRIAE_CS42_1AL_TGACv1_002176_AA0039510;gene:TRIAE_CS42_1BL_TGACv1_031918_AA0122770	3	14	1	0.007778
GO:0048278	vesicle docking	Biological Process	GO:0048278	vesicle docking	Biological Process	gene:TRIAE_CS42_5DS_TGACv1_456933_AA1479990;gene:TRIAE_CS42_5AS_TGACv1_395485_AA1283060	2	5	1	0.008563
GO:0010022	meristem determinacy	Biological Process	GO:0010022	meristem determinacy	Biological Process	gene:TRIAE_CS42_3AL_TGACv1_194667_AA0637500;gene:TRIAE_CS42_U_TGACv1_641153_AA2086730	2	5	1	0.008563
GO:0048589	developmental growth	Biological Process	GO:0048589	developmental growth	Biological Process	gene:TRIAE_CS42_1DL_TGACv1_062229_AA0211020;gene:TRIAE_CS42_3B_TGACv1_220588_AA0709800;gene:TRIAE_CS42_1BL_TGACv1_032954_AA0135740;gene:TRIAE_CS42_1AL_TGACv1_001035_AA0023850;gene:TRIAE_CS42_3AL_TGACv1_193640_AA0616020	5	43	1	0.009244
GO:0006890	retrograde vesicle-mediated transport, Golgi to ER	Biological Process	GO:0006890	retrograde vesicle-mediated transport, Golgi to ER	Biological Process	gene:TRIAE_CS42_7DL_TGACv1_602888_AA1971210;gene:TRIAE_CS42_2BL_TGACv1_131207_AA0424440;gene:TRIAE_CS42_7AL_TGACv1_556574_AA1765980;gene:TRIAE_CS42_7BL_TGACv1_579095_AA1904100	4	28	1	0.009487
GO:0051603	proteolysis involved in cellular protein catabolic process	Biological Process	GO:0051603	proteolysis involved in cellular protein catabolic process	Biological Process	gene:TRIAE_CS42_2DS_TGACv1_178579_AA0597700;gene:TRIAE_CS42_2AS_TGACv1_113119_AA0351490;Wheat_newGene_2959	3	15	1	0.009507
GO:0006432	phenylalanyl-tRNA aminoacylation	Biological Process	GO:0006432	phenylalanyl-tRNA aminoacylation	Biological Process	gene:TRIAE_CS42_5BS_TGACv1_423401_AA1376020;gene:TRIAE_CS42_5DS_TGACv1_456834_AA1478850;gene:TRIAE_CS42_5AS_TGACv1_393890_AA1276830	3	15	1	0.009507
GO:0009407	toxin catabolic process	Biological Process	GO:0009407	toxin catabolic process	Biological Process	gene:TRIAE_CS42_U_TGACv1_641450_AA2095400;gene:TRIAE_CS42_5BS_TGACv1_423604_AA1380500;gene:TRIAE_CS42_7BL_TGACv1_578150_AA1890160;gene:TRIAE_CS42_4BL_TGACv1_322467_AA1071420;gene:TRIAE_CS42_7AL_TGACv1_557214_AA1778230;gene:TRIAE_CS42_4DL_TGACv1_343873_AA1140780;gene:TRIAE_CS42_7DL_TGACv1_602770_AA1968180;gene:TRIAE_CS42_1AL_TGACv1_000067_AA0002140;gene:TRIAE_CS42_4AS_TGACv1_307956_AA1024700;gene:…	11	161	1	0.009972
GO:0010073	meristem maintenance	Biological Process	GO:0010073	meristem maintenance	Biological Process	gene:TRIAE_CS42_2BL_TGACv1_129979_AA0400900;gene:TRIAE_CS42_3DL_TGACv1_250142_AA0862910;gene:TRIAE_CS42_5DS_TGACv1_457032_AA1481240;gene:TRIAE_CS42_6AS_TGACv1_485603_AA1548250;gene:TRIAE_CS42_5AS_TGACv1_392493_AA1259530;gene:TRIAE_CS42_6DS_TGACv1_542526_AA1723480;gene:TRIAE_CS42_6BS_TGACv1_514711_AA1663580;gene:TRIAE_CS42_3AL_TGACv1_194136_AA0627140	8	100	1	0.010885
GO:0051501	diterpene phytoalexin metabolic process	Biological Process	GO:0051501	diterpene phytoalexin metabolic process	Biological Process	gene:TRIAE_CS42_2DS_TGACv1_178073_AA0590280;gene:TRIAE_CS42_U_TGACv1_641205_AA2088370;gene:TRIAE_CS42_2BS_TGACv1_145931_AA0449900	3	16	1	0.011442
GO:0045860	positive regulation of protein kinase activity	Biological Process	GO:0045860	positive regulation of protein kinase activity	Biological Process	gene:TRIAE_CS42_3B_TGACv1_220994_AA0726180;gene:TRIAE_CS42_3AL_TGACv1_196291_AA0659200	2	6	1	0.012589
GO:0043988	histone H3-S28 phosphorylation	Biological Process	GO:0043988	histone H3-S28 phosphorylation	Biological Process	gene:TRIAE_CS42_1AL_TGACv1_002203_AA0039710;gene:TRIAE_CS42_1BL_TGACv1_030701_AA0098330	2	6	1	0.012589
GO:0080005	photosystem stoichiometry adjustment	Biological Process	GO:0080005	photosystem stoichiometry adjustment	Biological Process	gene:TRIAE_CS42_7DL_TGACv1_602925_AA1972050;gene:TRIAE_CS42_U_TGACv1_640762_AA2072930	2	6	1	0.012589
GO:0006109	regulation of carbohydrate metabolic process	Biological Process	GO:0006109	regulation of carbohydrate metabolic process	Biological Process	gene:TRIAE_CS42_5DL_TGACv1_433861_AA1423980;gene:TRIAE_CS42_5AL_TGACv1_376679_AA1239850	2	6	1	0.012589
GO:0010332	response to gamma radiation	Biological Process	GO:0010332	response to gamma radiation	Biological Process	Wheat_newGene_5419;gene:TRIAE_CS42_3AL_TGACv1_195123_AA0645010;Wheat_newGene_3689;gene:TRIAE_CS42_5BL_TGACv1_406176_AA1341800;gene:TRIAE_CS42_2AL_TGACv1_093012_AA0269380;gene:TRIAE_CS42_2BL_TGACv1_129356_AA0380050;gene:TRIAE_CS42_2DL_TGACv1_158012_AA0506030;Wheat_newGene_12039;gene:TRIAE_CS42_5DL_TGACv1_433906_AA1424980;gene:TRIAE_CS42_2BS_TGACv1_146108_AA0455340;gene:TRIAE_CS42_5AL_TGACv1_376099…	11	167	1	0.012865
GO:0009969	xyloglucan biosynthetic process	Biological Process	GO:0009969	xyloglucan biosynthetic process	Biological Process	gene:TRIAE_CS42_1BL_TGACv1_030377_AA0088490;gene:TRIAE_CS42_4BL_TGACv1_320779_AA1048540;gene:TRIAE_CS42_4DL_TGACv1_345079_AA1151450	3	17	1	0.013586
GO:0009908	flower development	Biological Process	GO:0009908	flower development	Biological Process	Wheat_newGene_5491;Wheat_newGene_23137;Wheat_newGene_4416;Wheat_newGene_23160;gene:TRIAE_CS42_5DL_TGACv1_434138_AA1430290;gene:TRIAE_CS42_7AS_TGACv1_571863_AA1850400;gene:TRIAE_CS42_3DS_TGACv1_273142_AA0928810;gene:TRIAE_CS42_5BL_TGACv1_408217_AA1362310;gene:TRIAE_CS42_5AL_TGACv1_375394_AA1220930;gene:TRIAE_CS42_7BS_TGACv1_593752_AA1954160;gene:TRIAE_CS42_U_TGACv1_641153_AA2086730;gene:TRIAE_CS42…	14	239	1	0.014397
GO:0006396	RNA processing	Biological Process	GO:0006396	RNA processing	Biological Process	gene:TRIAE_CS42_2DL_TGACv1_159462_AA0538670;gene:TRIAE_CS42_6BL_TGACv1_501755_AA1620530;gene:TRIAE_CS42_5AL_TGACv1_374100_AA1190370;Wheat_newGene_3689;Wheat_newGene_11126;Wheat_newGene_18094;Wheat_newGene_12039;Wheat_newGene_9701;gene:TRIAE_CS42_2BL_TGACv1_131457_AA0428030;gene:TRIAE_CS42_6AL_TGACv1_472412_AA1521860;gene:TRIAE_CS42_3AS_TGACv1_213033_AA0704920;gene:TRIAE_CS42_2AL_TGACv1_095498_AA0…	18	337	1	0.014763
GO:0010555	response to mannitol	Biological Process	GO:0010555	response to mannitol	Biological Process	gene:TRIAE_CS42_6BL_TGACv1_500902_AA1611520;gene:TRIAE_CS42_6AL_TGACv1_473695_AA1532480;gene:TRIAE_CS42_6DL_TGACv1_526707_AA1690270	3	18	1	0.015943
GO:0031087	deadenylation-independent decapping of nuclear-transcribed mRNA	Biological Process	GO:0031087	deadenylation-independent decapping of nuclear-transcribed mRNA	Biological Process	gene:TRIAE_CS42_6BL_TGACv1_500017_AA1597320;gene:TRIAE_CS42_6AL_TGACv1_470950_AA1499280;gene:TRIAE_CS42_6DL_TGACv1_528273_AA1712960	3	18	1	0.015943
GO:0010225	response to UV-C	Biological Process	GO:0010225	response to UV-C	Biological Process	gene:TRIAE_CS42_5DL_TGACv1_433906_AA1424980;gene:TRIAE_CS42_5BL_TGACv1_406176_AA1341800;gene:TRIAE_CS42_5AL_TGACv1_376099_AA1232120	3	18	1	0.015943
GO:0006828	manganese ion transport	Biological Process	GO:0006828	manganese ion transport	Biological Process	gene:TRIAE_CS42_6BS_TGACv1_514466_AA1660080;gene:TRIAE_CS42_6AS_TGACv1_487198_AA1568900;gene:TRIAE_CS42_6DS_TGACv1_542626_AA1725700	3	18	1	0.015943
GO:0044767	single-organism developmental process	Biological Process	GO:0044767	single-organism developmental process	Biological Process	gene:TRIAE_CS42_5BL_TGACv1_405142_AA1321080;gene:TRIAE_CS42_7DS_TGACv1_622381_AA2038650;gene:TRIAE_CS42_5DL_TGACv1_433719_AA1420490;gene:TRIAE_CS42_4AL_TGACv1_289156_AA0966310;gene:TRIAE_CS42_2DL_TGACv1_157895_AA0500820;gene:TRIAE_CS42_5BL_TGACv1_404221_AA1291110;gene:TRIAE_CS42_7BS_TGACv1_591992_AA1927520	7	88	1	0.017176
GO:0000304	response to singlet oxygen	Biological Process	GO:0000304	response to singlet oxygen	Biological Process	gene:TRIAE_CS42_6DS_TGACv1_543945_AA1745510;gene:TRIAE_CS42_6BS_TGACv1_515790_AA1672360	2	7	1	0.017274
GO:0032877	positive regulation of DNA endoreduplication	Biological Process	GO:0032877	positive regulation of DNA endoreduplication	Biological Process	gene:TRIAE_CS42_4DL_TGACv1_343744_AA1139020;gene:TRIAE_CS42_4BL_TGACv1_321616_AA1063120	2	7	1	0.017274
GO:0009252	peptidoglycan biosynthetic process	Biological Process	GO:0009252	peptidoglycan biosynthetic process	Biological Process	gene:TRIAE_CS42_2DS_TGACv1_177268_AA0571460;Wheat_newGene_3330	2	7	1	0.017274
GO:0006200	ATP catabolic process	Biological Process	GO:0006200	ATP catabolic process	Biological Process	gene:TRIAE_CS42_4BL_TGACv1_320500_AA1041650;gene:TRIAE_CS42_7BS_TGACv1_592205_AA1933180;gene:TRIAE_CS42_1AL_TGACv1_004995_AA0054460;gene:TRIAE_CS42_3DL_TGACv1_249556_AA0851440;gene:TRIAE_CS42_4DL_TGACv1_344410_AA1146990;gene:TRIAE_CS42_2DL_TGACv1_159228_AA0534890;gene:TRIAE_CS42_4DL_TGACv1_343403_AA1134020;gene:TRIAE_CS42_2DL_TGACv1_160152_AA0547580;gene:TRIAE_CS42_5AL_TGACv1_374995_AA1213630;gen…	34	767	1	0.017783
GO:0006397	mRNA processing	Biological Process	GO:0006397	mRNA processing	Biological Process	gene:TRIAE_CS42_2AS_TGACv1_114587_AA0368290;gene:TRIAE_CS42_U_TGACv1_642552_AA2119500;gene:TRIAE_CS42_6DL_TGACv1_526968_AA1696310;gene:TRIAE_CS42_2DL_TGACv1_160651_AA0552670;Wheat_newGene_4888;gene:TRIAE_CS42_7AL_TGACv1_557041_AA1775660;gene:TRIAE_CS42_2BS_TGACv1_146410_AA0464490;gene:TRIAE_CS42_5BS_TGACv1_424143_AA1387110;gene:TRIAE_CS42_5AL_TGACv1_373996_AA1187140;gene:TRIAE_CS42_5BL_TGACv1_407…	13	222	1	0.01796
GO:0071704	organic substance metabolic process	Biological Process	GO:0071704	organic substance metabolic process	Biological Process	gene:TRIAE_CS42_6AS_TGACv1_485536_AA1547100;gene:TRIAE_CS42_5AL_TGACv1_376034_AA1231050;Wheat_newGene_20929;gene:TRIAE_CS42_7AL_TGACv1_555988_AA1751800;gene:TRIAE_CS42_5DL_TGACv1_434271_AA1432930;gene:TRIAE_CS42_5BL_TGACv1_407061_AA1353000;Wheat_newGene_16146;Wheat_newGene_22363	8	110	1	0.018487
GO:0000373	Group II intron splicing	Biological Process	GO:0000373	Group II intron splicing	Biological Process	gene:TRIAE_CS42_6DL_TGACv1_528337_AA1713380;gene:TRIAE_CS42_6BL_TGACv1_502415_AA1624640;gene:TRIAE_CS42_6AL_TGACv1_471144_AA1503470;Wheat_newGene_22764	4	34	1	0.018645
GO:0006888	ER to Golgi vesicle-mediated transport	Biological Process	GO:0006888	ER to Golgi vesicle-mediated transport	Biological Process	gene:TRIAE_CS42_5DL_TGACv1_435612_AA1452620;gene:TRIAE_CS42_5BL_TGACv1_405431_AA1327250;gene:TRIAE_CS42_5BS_TGACv1_423784_AA1383160;gene:TRIAE_CS42_2AS_TGACv1_113025_AA0350000;gene:TRIAE_CS42_6AL_TGACv1_472577_AA1523780;gene:TRIAE_CS42_5AL_TGACv1_374451_AA1200460;gene:TRIAE_CS42_6BL_TGACv1_499482_AA1583900;Wheat_newGene_17328;gene:TRIAE_CS42_2BS_TGACv1_148275_AA0491830;gene:TRIAE_CS42_6DL_TGACv1_…	13	224	1	0.019183
GO:0007165	signal transduction	Biological Process	GO:0007165	signal transduction	Biological Process	gene:TRIAE_CS42_4AL_TGACv1_289433_AA0971060;gene:TRIAE_CS42_2BL_TGACv1_129901_AA0398970;Wheat_newGene_8757;gene:TRIAE_CS42_5AL_TGACv1_374844_AA1210070;gene:TRIAE_CS42_4DS_TGACv1_362070_AA1176390;gene:TRIAE_CS42_2AL_TGACv1_094797_AA0303290;gene:TRIAE_CS42_1BS_TGACv1_049755_AA0160920;gene:TRIAE_CS42_3DS_TGACv1_273772_AA0933380;Wheat_newGene_6897;gene:TRIAE_CS42_4BS_TGACv1_329503_AA1102020;gene:TRIA…	20	398	1	0.019265
GO:0042538	hyperosmotic salinity response	Biological Process	GO:0042538	hyperosmotic salinity response	Biological Process	gene:TRIAE_CS42_4AL_TGACv1_290922_AA0990540;gene:TRIAE_CS42_4BL_TGACv1_321793_AA1065520;gene:TRIAE_CS42_U_TGACv1_641450_AA2095400;gene:TRIAE_CS42_7AS_TGACv1_569578_AA1819450;gene:TRIAE_CS42_4AS_TGACv1_307257_AA1018950;Wheat_newGene_12643;gene:TRIAE_CS42_1AL_TGACv1_000067_AA0002140;gene:TRIAE_CS42_7BS_TGACv1_592093_AA1930350;gene:TRIAE_CS42_3B_TGACv1_222236_AA0760400;gene:TRIAE_CS42_4DL_TGACv1_342…	11	179	1	0.020508
GO:0000911	cytokinesis by cell plate formation	Biological Process	GO:0000911	cytokinesis by cell plate formation	Biological Process	gene:TRIAE_CS42_4AL_TGACv1_288366_AA0946550;gene:TRIAE_CS42_2AL_TGACv1_093541_AA0282210;gene:TRIAE_CS42_3AL_TGACv1_195324_AA0648060;gene:TRIAE_CS42_5DL_TGACv1_434803_AA1441880;gene:TRIAE_CS42_1BL_TGACv1_030701_AA0098330;gene:TRIAE_CS42_6AL_TGACv1_473564_AA1531740;gene:TRIAE_CS42_6DL_TGACv1_527484_AA1704710;gene:TRIAE_CS42_3DL_TGACv1_252076_AA0887540;gene:TRIAE_CS42_1AL_TGACv1_002203_AA0039710;gen…	19	377	1	0.021535
GO:0043170	macromolecule metabolic process	Biological Process	GO:0043170	macromolecule metabolic process	Biological Process	gene:TRIAE_CS42_5AS_TGACv1_393836_AA1276410;gene:TRIAE_CS42_4DS_TGACv1_361408_AA1167400;gene:TRIAE_CS42_5DS_TGACv1_457904_AA1490610;Wheat_newGene_14591;gene:TRIAE_CS42_5BS_TGACv1_425118_AA1392470	5	53	1	0.021568
GO:0071461	cellular response to redox state	Biological Process	GO:0071461	cellular response to redox state	Biological Process	gene:TRIAE_CS42_U_TGACv1_640762_AA2072930;gene:TRIAE_CS42_7DL_TGACv1_602925_AA1972050	2	8	1	0.022575
GO:0006567	threonine catabolic process	Biological Process	GO:0006567	threonine catabolic process	Biological Process	gene:TRIAE_CS42_2DL_TGACv1_158146_AA0510470;gene:TRIAE_CS42_2BL_TGACv1_132027_AA0434630;gene:TRIAE_CS42_2AL_TGACv1_095635_AA0313150	3	21	1	0.024307
GO:0010216	maintenance of DNA methylation	Biological Process	GO:0010216	maintenance of DNA methylation	Biological Process	gene:TRIAE_CS42_5AS_TGACv1_392493_AA1259530;gene:TRIAE_CS42_7AL_TGACv1_557389_AA1780650;gene:TRIAE_CS42_5DS_TGACv1_457032_AA1481240	3	21	1	0.024307
GO:0048856	anatomical structure development	Biological Process	GO:0048856	anatomical structure development	Biological Process	Wheat_newGene_2407;gene:TRIAE_CS42_7BS_TGACv1_591992_AA1927520;gene:TRIAE_CS42_7DS_TGACv1_622381_AA2038650;gene:TRIAE_CS42_4AL_TGACv1_290475_AA0985780;Wheat_newGene_20420;gene:TRIAE_CS42_4DS_TGACv1_361839_AA1173520	6	74	1	0.024328
GO:0006094	gluconeogenesis	Biological Process	GO:0006094	gluconeogenesis	Biological Process	Wheat_newGene_21315;gene:TRIAE_CS42_4AL_TGACv1_288275_AA0943350;gene:TRIAE_CS42_1BL_TGACv1_033383_AA0139070;gene:TRIAE_CS42_2BS_TGACv1_146759_AA0472170;gene:TRIAE_CS42_6BL_TGACv1_499495_AA1584240;gene:TRIAE_CS42_3AS_TGACv1_210938_AA0681710;gene:TRIAE_CS42_U_TGACv1_641983_AA2108840;gene:TRIAE_CS42_U_TGACv1_640771_AA2073630;gene:TRIAE_CS42_2AS_TGACv1_114204_AA0365000;gene:TRIAE_CS42_5AS_TGACv1_3934…	14	256	1	0.024397
GO:0009615	response to virus	Biological Process	GO:0009615	response to virus	Biological Process	Wheat_newGene_23160;gene:TRIAE_CS42_5AS_TGACv1_393358_AA1271750;gene:TRIAE_CS42_5BS_TGACv1_423505_AA1378250;Wheat_newGene_23137;gene:TRIAE_CS42_5DS_TGACv1_458366_AA1493490	5	55	1	0.024902
GO:0046688	response to copper ion	Biological Process	GO:0046688	response to copper ion	Biological Process	gene:TRIAE_CS42_3DL_TGACv1_251305_AA0879980;gene:TRIAE_CS42_7DL_TGACv1_602770_AA1968180;gene:TRIAE_CS42_3B_TGACv1_221693_AA0747570;gene:TRIAE_CS42_7BL_TGACv1_578150_AA1890160;gene:TRIAE_CS42_7AL_TGACv1_557214_AA1778230	5	56	1	0.026687
GO:0009653	anatomical structure morphogenesis	Biological Process	GO:0009653	anatomical structure morphogenesis	Biological Process	gene:TRIAE_CS42_5BL_TGACv1_404272_AA1293390;gene:TRIAE_CS42_4AL_TGACv1_288829_AA0959050;gene:TRIAE_CS42_5DL_TGACv1_433151_AA1403730;gene:TRIAE_CS42_5DL_TGACv1_433724_AA1420640;gene:TRIAE_CS42_6DS_TGACv1_542832_AA1731300	5	56	1	0.026687
GO:0046470	phosphatidylcholine metabolic process	Biological Process	GO:0046470	phosphatidylcholine metabolic process	Biological Process	gene:TRIAE_CS42_U_TGACv1_642881_AA2124390;gene:TRIAE_CS42_4DL_TGACv1_345868_AA1154600;gene:TRIAE_CS42_5DL_TGACv1_433624_AA1417970;gene:TRIAE_CS42_5AL_TGACv1_375234_AA1218230	4	38	1	0.027012
GO:0044070	regulation of anion transport	Biological Process	GO:0044070	regulation of anion transport	Biological Process	gene:TRIAE_CS42_4AS_TGACv1_306930_AA1015160;gene:TRIAE_CS42_4DL_TGACv1_345350_AA1152790;gene:TRIAE_CS42_4BL_TGACv1_321851_AA1066240	3	22	1	0.027528
GO:0043987	histone H3-S10 phosphorylation	Biological Process	GO:0043987	histone H3-S10 phosphorylation	Biological Process	gene:TRIAE_CS42_1AL_TGACv1_002203_AA0039710;gene:TRIAE_CS42_1BL_TGACv1_030701_AA0098330	2	9	1	0.028451
GO:0044267	cellular protein metabolic process	Biological Process	GO:0044267	cellular protein metabolic process	Biological Process	gene:TRIAE_CS42_3B_TGACv1_222461_AA0764960;gene:TRIAE_CS42_3B_TGACv1_221735_AA0748770;gene:TRIAE_CS42_3B_TGACv1_222766_AA0770230;gene:TRIAE_CS42_3AS_TGACv1_212164_AA0698320;Wheat_newGene_22199;gene:TRIAE_CS42_2AL_TGACv1_093196_AA0274850;Wheat_newGene_21270;gene:TRIAE_CS42_3DS_TGACv1_271527_AA0901350	8	120	1	0.02929
GO:0042752	regulation of circadian rhythm	Biological Process	GO:0042752	regulation of circadian rhythm	Biological Process	gene:TRIAE_CS42_6BL_TGACv1_500902_AA1611520;gene:TRIAE_CS42_5AL_TGACv1_374737_AA1207930;gene:TRIAE_CS42_6AL_TGACv1_473695_AA1532480;gene:TRIAE_CS42_6DL_TGACv1_526707_AA1690270	4	39	1	0.029401
GO:0071918	urea transmembrane transport	Biological Process	GO:0071918	urea transmembrane transport	Biological Process	gene:TRIAE_CS42_3B_TGACv1_223764_AA0786830;gene:TRIAE_CS42_3AL_TGACv1_194956_AA0642680;gene:TRIAE_CS42_3DL_TGACv1_250216_AA0864470	3	23	1	0.030964
GO:0032876	negative regulation of DNA endoreduplication	Biological Process	GO:0032876	negative regulation of DNA endoreduplication	Biological Process	gene:TRIAE_CS42_4DL_TGACv1_342900_AA1124980;gene:TRIAE_CS42_4BL_TGACv1_320605_AA1044420;gene:TRIAE_CS42_5AL_TGACv1_374254_AA1195370	3	23	1	0.030964
GO:0006120	mitochondrial electron transport, NADH to ubiquinone	Biological Process	GO:0006120	mitochondrial electron transport, NADH to ubiquinone	Biological Process	gene:TRIAE_CS42_3B_TGACv1_226306_AA0815880;gene:TRIAE_CS42_3DL_TGACv1_250760_AA0872690;gene:TRIAE_CS42_3AL_TGACv1_194189_AA0628180	3	23	1	0.030964
GO:0046835	carbohydrate phosphorylation	Biological Process	GO:0046835	carbohydrate phosphorylation	Biological Process	gene:TRIAE_CS42_6DS_TGACv1_543617_AA1742190;gene:TRIAE_CS42_6AS_TGACv1_486302_AA1559430;gene:TRIAE_CS42_6BS_TGACv1_515016_AA1666650	3	23	1	0.030964
GO:0010227	floral organ abscission	Biological Process	GO:0010227	floral organ abscission	Biological Process	gene:TRIAE_CS42_3DL_TGACv1_250531_AA0869810;gene:TRIAE_CS42_5BL_TGACv1_405854_AA1336540;gene:TRIAE_CS42_3AL_TGACv1_196483_AA0660750;gene:TRIAE_CS42_5BL_TGACv1_404837_AA1312380	4	40	1	0.031912
GO:0051225	spindle assembly	Biological Process	GO:0051225	spindle assembly	Biological Process	gene:TRIAE_CS42_1DL_TGACv1_062143_AA0209330;gene:TRIAE_CS42_3AL_TGACv1_195187_AA0646130;gene:TRIAE_CS42_1BL_TGACv1_032547_AA0131280;Wheat_newGene_12039;gene:TRIAE_CS42_1AL_TGACv1_001376_AA0029560;Wheat_newGene_3689	6	79	1	0.032228
GO:0009743	response to carbohydrate	Biological Process	GO:0009743	response to carbohydrate	Biological Process	gene:TRIAE_CS42_1BL_TGACv1_032954_AA0135740;gene:TRIAE_CS42_1AL_TGACv1_001035_AA0023850;gene:TRIAE_CS42_1DL_TGACv1_062229_AA0211020	3	24	1	0.034614
GO:0051307	meiotic chromosome separation	Biological Process	GO:0051307	meiotic chromosome separation	Biological Process	Wheat_newGene_12039;Wheat_newGene_3689	2	10	1	0.034862
GO:0097054	L-glutamate biosynthetic process	Biological Process	GO:0097054	L-glutamate biosynthetic process	Biological Process	gene:TRIAE_CS42_3B_TGACv1_220588_AA0709800;gene:TRIAE_CS42_3AL_TGACv1_193640_AA0616020	2	10	1	0.034862
GO:0016044	membrane organization	Biological Process	GO:0016044	membrane organization	Biological Process	Wheat_newGene_9092;Wheat_newGene_9701	2	10	1	0.034862
GO:0046827	positive regulation of protein export from nucleus	Biological Process	GO:0046827	positive regulation of protein export from nucleus	Biological Process	gene:TRIAE_CS42_3B_TGACv1_222236_AA0760400;gene:TRIAE_CS42_3DS_TGACv1_273753_AA0933250	2	10	1	0.034862
GO:0009690	cytokinin metabolic process	Biological Process	GO:0009690	cytokinin metabolic process	Biological Process	gene:TRIAE_CS42_5DL_TGACv1_433031_AA1398900;gene:TRIAE_CS42_5AL_TGACv1_377177_AA1244710;gene:TRIAE_CS42_5BL_TGACv1_404431_AA1299630;gene:TRIAE_CS42_5BL_TGACv1_404270_AA1293230;Wheat_newGene_22796	5	61	1	0.036815
GO:0006333	chromatin assembly or disassembly	Biological Process	GO:0006333	chromatin assembly or disassembly	Biological Process	gene:TRIAE_CS42_6DS_TGACv1_542543_AA1724000;gene:TRIAE_CS42_3B_TGACv1_221626_AA0746190;gene:TRIAE_CS42_1DL_TGACv1_062574_AA0216750;gene:TRIAE_CS42_6AS_TGACv1_487831_AA1573180;gene:TRIAE_CS42_6BS_TGACv1_513181_AA1633180;gene:TRIAE_CS42_2BS_TGACv1_146153_AA0456880;gene:TRIAE_CS42_3AL_TGACv1_195449_AA0649730	7	104	1	0.038279
GO:0048441	petal development	Biological Process	GO:0048441	petal development	Biological Process	gene:TRIAE_CS42_1DL_TGACv1_062229_AA0211020;gene:TRIAE_CS42_1BL_TGACv1_032954_AA0135740;gene:TRIAE_CS42_1AL_TGACv1_001035_AA0023850	3	25	1	0.038475
GO:0007067	mitotic nuclear division	Biological Process	GO:0007067	mitotic nuclear division	Biological Process	Wheat_newGene_12039;gene:TRIAE_CS42_3B_TGACv1_222165_AA0758730;gene:TRIAE_CS42_3AL_TGACv1_194293_AA0630550;gene:TRIAE_CS42_2BL_TGACv1_131437_AA0427670;Wheat_newGene_3689;gene:TRIAE_CS42_3AL_TGACv1_197992_AA0667800;Wheat_newGene_11126;gene:TRIAE_CS42_2AL_TGACv1_096001_AA0316550;gene:TRIAE_CS42_2DL_TGACv1_158088_AA0508680	9	151	1	0.040132
GO:0007389	pattern specification process	Biological Process	GO:0007389	pattern specification process	Biological Process	Wheat_newGene_7577;gene:TRIAE_CS42_1DL_TGACv1_062229_AA0211020;gene:TRIAE_CS42_1BL_TGACv1_032954_AA0135740;gene:TRIAE_CS42_1AL_TGACv1_001035_AA0023850	4	43	1	0.040178
GO:0006302	double-strand break repair	Biological Process	GO:0006302	double-strand break repair	Biological Process	gene:TRIAE_CS42_1DL_TGACv1_064248_AA0233480;Wheat_newGene_12039;Wheat_newGene_3689;gene:TRIAE_CS42_3AL_TGACv1_195123_AA0645010;gene:TRIAE_CS42_1BL_TGACv1_031153_AA0108800;gene:TRIAE_CS42_1AL_TGACv1_001426_AA0030330	6	84	1	0.04163
GO:0009102	biotin biosynthetic process	Biological Process	GO:0009102	biotin biosynthetic process	Biological Process	gene:TRIAE_CS42_7AS_TGACv1_569437_AA1815890;gene:TRIAE_CS42_7BS_TGACv1_592934_AA1946410	2	11	1	0.041771
GO:0016042	lipid catabolic process	Biological Process	GO:0016042	lipid catabolic process	Biological Process	gene:TRIAE_CS42_4BS_TGACv1_328596_AA1090850;gene:TRIAE_CS42_4DL_TGACv1_345868_AA1154600;gene:TRIAE_CS42_4DS_TGACv1_362188_AA1177570;gene:TRIAE_CS42_4AL_TGACv1_289140_AA0965800;gene:TRIAE_CS42_U_TGACv1_642881_AA2124390;gene:TRIAE_CS42_5AL_TGACv1_375234_AA1218230;gene:TRIAE_CS42_5DL_TGACv1_433624_AA1417970	7	108	1	0.04542
GO:0042732	D-xylose metabolic process	Biological Process	GO:0042732	D-xylose metabolic process	Biological Process	gene:TRIAE_CS42_3DL_TGACv1_251100_AA0877390;gene:TRIAE_CS42_2DS_TGACv1_177668_AA0582190;gene:TRIAE_CS42_3B_TGACv1_220590_AA0709880;gene:TRIAE_CS42_2BS_TGACv1_147123_AA0478380;gene:TRIAE_CS42_2AS_TGACv1_113092_AA0351090	5	65	1	0.046409
GO:0009957	epidermal cell fate specification	Biological Process	GO:0009957	epidermal cell fate specification	Biological Process	gene:TRIAE_CS42_6DL_TGACv1_527484_AA1704710;gene:TRIAE_CS42_6AL_TGACv1_473564_AA1531740;gene:TRIAE_CS42_6BL_TGACv1_501151_AA1614170	3	27	1	0.046824
GO:0006308	DNA catabolic process	Biological Process	GO:0006308	DNA catabolic process	Biological Process	gene:TRIAE_CS42_2AL_TGACv1_094134_AA0293160;gene:TRIAE_CS42_2DL_TGACv1_158583_AA0522520;gene:TRIAE_CS42_2BL_TGACv1_130259_AA0407500	3	27	1	0.046824
GO:0009909	regulation of flower development	Biological Process	GO:0009909	regulation of flower development	Biological Process	gene:TRIAE_CS42_6BS_TGACv1_513649_AA1646590;Wheat_newGene_12039;gene:TRIAE_CS42_3B_TGACv1_224285_AA0794840;gene:TRIAE_CS42_6BL_TGACv1_501151_AA1614170;gene:TRIAE_CS42_2BL_TGACv1_129979_AA0400900;Wheat_newGene_4282;gene:TRIAE_CS42_6AL_TGACv1_472560_AA1523620;gene:TRIAE_CS42_2AS_TGACv1_112793_AA0345270;gene:TRIAE_CS42_5BL_TGACv1_404129_AA1285510;Wheat_newGene_3689;gene:TRIAE_CS42_6DS_TGACv1_543380_…	21	469	1	0.048796
GO:0045333	cellular respiration	Biological Process	GO:0045333	cellular respiration	Biological Process	Wheat_newGene_14635;Wheat_newGene_15513	2	12	1	0.049142
GO:0043967	histone H4 acetylation	Biological Process	GO:0043967	histone H4 acetylation	Biological Process	gene:TRIAE_CS42_6BS_TGACv1_513946_AA1652720;Wheat_newGene_23018	2	12	1	0.049142

## Sheet: Table S7
Table S7 Photosynthetic pigment contents and the photosynthetic parameters
The content of Chlorophyll（mg/g FW）
Sample	Chlorophyll a (Chl a)	Chlorophyll b (Chl b)	Chlorophyll(a+b) ( Chl(a+b))
T-WT	1.43888	0.35339	1.79227
T-dmc	1.06535	0.33767	1.40302
O-WT	1.65323	0.53892	2.19215
O-dmc	0.880563	0.44531	1.32587
A-WT	1.7333	0.52982	2.26312
A-dmc	1.04038	0.35611	1.39649
Photosynthetic parameters
Sample	Net photosynthetic rate (Pn) (μmol CO2m-2S-1)	Stomatal conductance (Gs) (mol H2O m-2s-1)	Internal CO2 concentration (Ci) (μmol CO2mol-1)	Transpiration rate (Tr) (mmol H2O m-2s-1)
O-WT	6.47	0.0608667	248.667	0.62
O-dmc	3.35	0.0427667	292	0.418
A-WT	16.8	0.29	320.333	2.835
A-dmc	6.50667	0.172	359.5	1.72667
T-WT: WT at three-leaf stage; T-dmc: dmc at three-leaf stage; O-WT: WT at over-winter stage; O-dmc: dmc at over-winter stage; A-WT: WT between the rising to jointing stage; A-dmc: dmc between the rising to jointing stage.

## Sheet: Table S8
Table S8 Carbohydrate contents in leaves, tillers nodes of dmc and WT during tillering
The contents of glucose（mg/g FW）
three-leaf stage (T1)				over-winter stage (T2)				between rising to jointing stage (T3)
L-dmc	L-WT	T-dmc	T-WT	L-dmc	L-WT	T-dmc	T-WT	L-dmc	L-WT	T-dmc	T-WT
0.414	0.436	1.27	2.98	1.6	1.713	1.913	1.842	1.084	2.019	1.197	1.525
0.429	0.447	1.254	2.965	1.653	1.795	1.949	1.714	1.033	2.039	1.253	1.704
0.404	0.42	1.199	3.188	1.527	1.835	1.89	1.879	1.188	2.135	1.155	1.566
The contents of sucrose (mg/g FW)
three-leaf stage (T1)				over-winter stage (T2)				between rising to jointing stage (T3)
L-dmc	L-WT	T-dmc	T-WT	L-dmc	L-WT	T-dmc	T-WT	L-dmc	L-WT	T-dmc	T-WT
1.654	3.772	1.674	1.923	5.989	13.543	8.528	12.081	1.465	5.891	2.964	7.15
1.576	3.725	1.554	2.065	6.433	12.765	8.253	11.371	1.433	5.439	3.253	6.751
1.746	3.985	1.499	2.188	5.599	13.655	8.69	12.397	1.288	5.535	3.155	7.266
The contents of fructose (mg/g FW)
three-leaf stage (T1)				over-winter stage (T2)				between rising to jointing stage (T3)
L-dmc	L-WT	T-dmc	T-WT	L-dmc	L-WT	T-dmc	T-WT	L-dmc	L-WT	T-dmc	T-WT
0.637	0.54	1.515	3.053	1.976	1.982	3.122	3.504	1.167	2.936	2.19	1.703
0.656	0.536	1.429	3.089	1.868	1.994	3.15	3.098	1.033	2.805	2.265	1.765
0.616	0.567	1.488	2.935	2.073	2.054	2.897	3.301	1.268	2.978	2.135	1.655
The contents of maltose (mg/g FW)
three-leaf stage (T1)				over-winter stage (T2)				between rising to jointing stage (T3)
L-dmc	L-WT	T-dmc	T-WT	L-dmc	L-WT	T-dmc	T-WT	L-dmc	L-WT	T-dmc	T-WT
0.018	0.016	0.032	0.045	0.09	0.245	0.071	0.085	0.02	0.19	0.029	0.026
0.019	0.017	0.03	0.043	0.091	0.237	0.073	0.074	0.018	0.186	0.03	0.028
0.018	0.019	0.031	0.045	0.089	0.249	0.077	0.084	0.022	0.18	0.028	0.029
L-dmc: leaf of dmc; L-WT: leaf of WT; T-dmc: tiller nodes of dmc; T-WT: tiller nodes of WT.
HPAEC profile of the standard sugars (up) and one HPAEC profile of the samples (down)

## Sheet: Table S9
Table S9 The key miRNAs and their targets identified in the integrated network
miRNA name or No.	miRNA sequence	log2FC	miRNA family	Target gene
tae-miR156	TGACAGAAGAGAGTGAGCACA	2.17	-	SPL3, SPL17,SPL11, SPL16
tae-miR164	TGGAGAAGCAGGGCACGTGCA	1.39	MIR164	G0570540, 20ox2, BHLH87, CDF2, NAC098
tae-miR397-5p	TCACCGGCGCTGCACACAATG	2.51	MIR397	Os03g0423300
tae-miR398	TGTGTTCTCAGGTCGCCCCCG	2.32	MIR398_2	G1377890
tae-miR399	TGCCAAAGGAGAATTGCCC	4.62	MIR399	rps18, G1868270
tae-miR408	CTGCACTGCCTCTTCCCTGGC	2.08	MIR408	Os05g0358500, G1176320
tae-miR9655-3p	CAAGGGAAGGAAGTAGCCAAC	6.28	-	PSKR2
tae-miR9661-5p	TGAAGTAGAGCAGGGACCTCA	1.12	-	G0300790, CRSP, Os06g0247900
tae-miR9664-3p	TTGCAGTCCTCGATGTCGTAG	1.02	-	NPR5
tae-miR9672a-3p	CCACGACTGTCATTAAGCATC	-1.39	MIR9672	HAK10
tae-miR9778	TGCATCATCTCGAACTCGTCG	1.09	-	KP1, PRR95
novel-10962	ccucuguaaacgaauauaagacgu	-1.57	MIR818	RPP13
novel-22124	ugccaaaggagaguugcccug	3.45	MIR399	CD4A, clpC
novel-22869	gaaagaggcagagaguggaaug	-2.69	-	At3g47420
novel-393	gaaagaggcagagaguggaaug	-2.69	-	At3g47420
novel-15531	ugagccgaaccaauaucacu	2.87	MIR399	G1817980
novel-20106	ugccaaaggagaguugcccug	3.45	MIR399	CD4A，CLPC
novel-30374	ccucuguaaacgaauauaagacgu	-1.57	MIR818	RPP13
novel-4827	gaaagaggcagagaguggaaug	-2.69	-	At3g47420
novel-13869	ugccaaaggagaguugcccug	3.45	MIR399	CD4A, clpC
novel-17596	aggucauguggcagcuucauu	2.91	MIR167_1	G0850640
novel-17597	aggucauguggcagcuucauu	2.91	MIR167_1	G0850640
novel-31210	aggucaugcuggaguuucauc	1.51	MIR167_1	JAL3, At2g38640
novel-7652	aggucaugcuggaguuucauc	1.51	MIR167_1	JAL3, At2g38640
novel-28763	aggucaugcuggaguuucauc	1.51	MIR167_1	JAL3, At2g38640
novel-392	gcucacugcucuuccugucauc	1.64	MIR156	N2198
novel-23239	uuccacagcuuucuugaacug	1.09	MIR396	ARF11, GRF12, GRF9,GRF1, GRF10, GRF5,GRF2
novel-44801	uuccacagcuuucuugaacuu	3.26	MIR396	GRF12, RDR3,GRF9, GRF1, GRF10, GRF5, GRF2, G1358620
novel-13090	gcucacugcucuuccugucauc	1.64	MIR156	N2198
novel-24049	uuccacagcuuucuugaacug	1.09	MIR396	ARF11, GRF12, GRF9, GRF1, GRF10, GRF5, GRF2
novel-33200	uuccacagcuuucuugaacuu	3.26	MIR396	GRF12, RDR3, GRF9, CCR1, GRF1, GRF10,GRF5, GRF2
novel-33201	uuccacagcuuucuugaacuu	3.26	MIR396	GRF12, RDR3, GRF9, CCR1, GRF1, GRF10,GRF5, GRF2
novel-48136	guggacuguugucggccgcgccggu	-1.82	-	ALDH2C4
novel-24656	uuccacagcuuucuugaacuu	3.26	MIR396	GRF12, RDR3, GRF9, CCR1, GRF1, GRF10, GRF5, GRF2
novel-24657	uuccacagcuuucuugaacuu	3.26	MIR396	GRF12, RDR3, GRF9, CCR1, GRF1, GRF10, GRF2, GRF5
novel-24662	uuccacagcuuucuugaacug	1.09	MIR396	ARF11, GRF12, GRF9, GRF1, GRF10, GRF5, GRF2
novel-25050	gcucacugcucuuccugucauc	1.64	MIR156	N2198
novel-25328	uuccacagcuuucuugaacug	1.09	MIR396	ARF11, GRF12, GRF9, GRF1, GRF10, GRF5, GRF2
novel-37368	ucugugaagaaauauaagagu	-1.47	-	PGDH2, RPP13, N3464
novel-1218	uuccacagcuuucuugaacug	1.09	MIR396	ARF11, GRF12, GRF9, GRF10, GRF1, GRF2, GRF5

## Sheet: Table S10
Table S10 Hormone contents in tiller nodes of dmc and WT
Sample	IAA content (μg/g FW)	ZA content (μg/g FW)	GA content (μg/g FW)
dmc	0.0831	1.0631	0.6519
	0.0766	1.0347	0.6504
	0.0799	1.0059	0.6284
WT	0.1154	1.2503	0.5715
	0.1086	1.2727	0.5712
	0.1093	1.2367	0.5472
Hormones	Standard curve			Retention time (min)
IAA (Auxin)	y=2.8172x-8.6716; R2=0.9996			3.87
ZA (zeatin)	y=404.61x-10.424; R2=0.9998			6.433
GA (gibberellin)	y=157.75x-1.1461; R2=0.9999			13.48
HPLC profile of standard IAA (up) and one HPLC profile of the samples (down)
HPLC profile of standard ZA (up) and one HPLC profile of the samples (down)
HPLC profile of standard GA (up) and one HPLC profile of the samples (down)

[truncated: 2 more sheets: Table S11, Table S12]
